# Supplementary material for: A Molecular Phylogeny of Bivalve Mollusks: Ancient Radiations and Divergences as Revealed by Mitochondrial Genes
Source: PLoS One. 2011 Nov 1;6(11):e27147. doi: 10.1371/journal.pone.0027147 (PMC3206082; doi:10.1371/journal.pone.0027147)
Supplement: Dataset S1 — Complete alignment in NEXUS format. Raw data from 127 taxa (122 bivalves+5 outgroups) are provided for a total of 2,789 molecular characters, without indel coding and removal of ambiguously aligned position. (TXT) [file pone.0027147.s008.txt]

#NEXUS

begin data;
   dimensions ntax= 127 nchar= 2789;
   format missing=? gap=- matchchar=. datatype=nucleotide interleave=yes;
   matrix

AbLo      ????????????????????????????????????????????????????????????????????????????????????????????????????
AcBu      ???????????????????AGTTATTC------------TTCGGCACTAATAAGCGGAGT---------------AATTTTTTTTACATCTCAT-AATA-
AcEx      ???????????????????AGTTATTC------------TTCGGCACTAATAAGTGGAGT---------------AATTTTTTT-ACATCTTAT-AATA-
AcOo      ????????????????????????????????????????????????????????????????????????????????????????????????????
AcTu      ATCTGAAGCCTG---GAGGTGGAAACAG-----------GGTAAGTCCCTTTATCAA------------------TGGTTTAACACATCTA---------
AdCo      ?????????????????????????????????????????????????????????????????????????????ACTTTGCTGTA------------
AlJa      ????????????????????????????????????????????????????????????????????????????????????????????????????
AmPl      ?????????????????????????????????????????????????????????????????????????????ACTTTGCTTTT------------
AnAn      ????????????????????????????????????????????????????????????????????????????????????????????????????
AnCy      CAAACCATAACCTCAGAACTCGGATTAG-----------ATACCCG---ACTACTGTAT---------------GGCCCAACACATAAAAG---------
AnDi      GTAACCG-GGGTGGAGGACCAGGATTGG-----------ATACCCTGTTACTCCCG-------------------GCGTCAAGTAAAGTGAAAAAAAATT
AnOv      GTAACCG-GGGTAGAGGACCAGGATTAG-----------ATACCCTGTTACTCCC-------------------GGCGTTAAGTATAGCGCTCGT-----
AnSp      ????????????????????????????????????????????????????????????????????????????????????????????????????
AnTr      GTAACCG-GGATAGAGGACCAGGATTAG-----------GTACCCTGTTACTCCC-------------------GGCGTTAAGTACAGTGTTTGT-----
ArIr      GAATCGGT--GGAGGAGACATGGATTAG-----------AGACCCATTTATTACCGGCGA---------------AAACTTTGCTTCT------------
AsCfrCa   CTAAGGTTTAGGTTGAAACAAGGCTTAG-----------ATATCCTTTTATTCTTTA------------------TTTTAAATTTAAAT-----------
AsSp      GTGACTTAGAATCAAGGACCGGGATTAG-----------ATACCCCGTTACTCTA-------------------AGCGTTAAGTAAGTTG----------
BaBa      GTGACCC-GGTTAATAGACCAGGATTAG-----------AGACCCTGTTATTTCGC------------------GGTGTTAAGTATAGTGTTTAAA----
BaCfrSe   ????????????AATGGACCAGGATTAG-----------ATACCCTGTTACTTTT-------------------GGTGTAAAGGATG-------------
BaPa      ????????????AAAGGACCAGGATTAG-----------ATACCCTGTTACTCTA-------------------GGCGTTAAGTACA-------------
BaRe      ???????????????GGACCAGGATTAG-----------ATACCCTGTTACTTTC-------------------GGTGTTAAGTATAA------------
CaSp      ????????????????????????????????????????????????????????????????????????????????????????????????????
CaVa      ?GAAGACTAAGGTTGAGACCGGGATTAG-----------ATACCCCGTTATTCTTAG------------------TTTTAAACTTGGATAAAGAGT----
CeEd      ????????????????????????????????????????????????????????????????????????????????????????????????????
ChBr      GAACCGGC-AATTGAAGACATGGATTAG-----------GTACCCATTTATTACCGACGC---------------AAATTTTGCTGTG------------
ChFa      GAACCGGGGAACCGAAGACATGGATTTG-----------AGACCCATTTATTACCGACGC---------------AAACTTTGCTT-T------------
ChIs      ???????????????????????????????????????????????TTATTACCGCCGC---------------AAACTTTGCTA-T------------
ChLi      GAACCGGTTTATCGGAGACATGGATTAG-----------ATACCCATTTATTGCCGACGC---------------AAACTTTGCTAGG------------
ChMu      ?????????????????????????????????????????????ATTTATTACCGACGC---------------AAACTTTGCTTAT------------
ClSp      ????????????????????????????????????????????????????????????????????????????????????????????????????
CoCa      ????????????????????????????????????????????????????????????????????????????????????????????????????
CoFl      ????????????????????????????????????????????????????????????????????????????????????????????????????
CrAn      CGAAGTTATGGGCATAGACCCGGATTTG-----------GTACCCGGTTATTCCATA------------------ATGTCAAGTATAGCTATTTT-----
CrAr      CGAAGTTATGGGTATAGACCCGGATTTG-----------GTACCCGGTTATTCCATA------------------ATGTCAAGTATAACTATTTT-----
CrGi      CGAAGTTATGGGCATAGACCCGGATTTG-----------GTACCCGGTTATTCCATA------------------ATGTCAAGTATAGCTATTTT-----
CrHo      CGAAGTTATGGGTATAGACCCGGATTTG-----------GTACCCGGTTATTCCATA------------------ATGTCAAGTATAGCTATTTT-----
CrIr      CGAAGTTATGGGTATAGACCCGGATTTG-----------GTACCCGGTTATTCCATA------------------ATGTCAAGTATAGCTATCTT-----
CrPl      AAACCATAACCTCAG-AACTCGGATTAG-----------ATACCCGACTACTGTAT-------------------GGCTCAAC-ATAAAAAAG-------
CrSi      CGAAGTTATGGGCATAGACCCGGATTTG-----------GTACCCGGTTATTCCATA------------------ATGTCAAGTATAGCTATTTT-----
CrVi      CGAAGTTATGGGGATAGACCCGGATTTG-----------GCACCCGGTTATTCCATA------------------ATGTCAAGTATGGCTACGTTCCGGT
CuRo      GAGGTGAAAGAGTTTTAACCTGAAT--A-----------TTAACTGTTTATTAATA--------------------------CCGAAAATTTTT------
DonSp     ????????????????????????????????????????????????????????????????????????????????????????????????????
DosSp     ????????????????????????????????????????????????????????????????????????????????????????????????????
DrBu      ????????????????????????????????????????????????????????????????????????????????????????????????????
DrSt      ????????????????????????????????????????????????????????????????????????????????????????????????????
EnDi      ???????????????GGACTGGGATTAG-----------ATACCCCATTACTTAAG-------------------ATGTCATAACTCACTA---------
EpToRa    ????????????????????????????????????????????????????????????????????????????????????????????????????
GaAl      ??????????????AAACA-AGGATTTG-----------ATACCCTTTTATTAATGC------------------TG-TTTATAATGC-CG---------
GeGe      ????????????????????????????????????????????????????????????????????????????????????????????????????
GrEb      ???????????????WAAATTTGGCTAAAAGGGGTGCCAGCAATCGCTG----------------------TTATACCCTAAAATTGACTCAAAATTTTA
HaRu      TGAAACTCCAGCTAAAAACCGGGATTTG-----------GTATCCCGTTATTCGGAGTGT---------------AAACTTTGGTCTGTAATC-------
HiAr      ?GCCTGATACAC-TAAACCTGGGGTAG------------AGATCCAGCTATTGAAG-------------------GTGTCAAATAAAACTG---------
HyCu      AAACCACAGCTTCAA-AACTCGGATTAG-----------ATACCCG-ATTATTGTGT------------------GGCCCAACA-AAAA--G--------
HyHy      ????ATTCCGGCGAAGG---CGTAAAAA-----------TTAA----------TAAA------------------ATATCAGTTTTGTGGGGCAT--AGG
HySc      ?????????????????????????????????????????????G-ATTATTGTGT------------------GGCCCAACA-AAAA--G--------
InJa      AAACCACAACCTCAA-AACTCGGATTAG-----------ATACCCG-ACTATTGTGT------------------GGCCCAACA-AAAAAAG--------
IsSp      ?????????GGTGAAGGACGGGGATTAG-----------GTAACCCCTTACTCCACG------------------GTGTCAATTAGAA------------
KaTu      CAAAAATTTTAACTAAAACTGGGATTAG-----------ATACCCCACTATTA----------------------AAAAATTAAATCA---TTA------
LaGr      ????????????????????????????????????????????????????????????????????????????????????????????????????
LaOr      AAACCACAACCTCAA-AACTCGGATTAG-----------ATACCCG-ACTACTGTGT------------------GGCCTAACACA---AAG--------
LaSp      ????????????????????????????????????????????????????????????????????????????????????????????????????
LiLi      CGAAAGTGCGTTGAGAAACCGGGATTAG-----------ATACCCCGTTATTCGTAC-------------------CGTAAAAAAAGTCT----------
LimariaSp ???????????????????????????C-----------CCAGGCGCTAATAGG-TG-------------------------------------------
LimaSp    GACATGGAAATTGATACCCGGTTATTC------------CTTGGCACTAATAGG-TGTA-----------------------------------------
LiPaGa    AGACCCGGATTTGAGACCCGGTTATTC------------CTAGGCGCTAATAAGCTGCT-----------------------------------------
LoLa      GAAGCTTAGGTTTAATGACTGGGATCAG-----------AGACCCC-ATTAATTAAA------------------GTGTGAAGATATTTTA---------
LuDi      GAAGCTTAGGTTTAATGACCGGGATCAG-----------AGACCCCCATTAATTAAA------------------GTGTGAAGATATTTTA---------
LuHe      ????????????????????????????????????????????????????????????????????????????????????????????????????
MaCo      GCTGTGTTCGT----GACG-AGGATTTG-----------GGACCCTCTTAATAAAGC-------------------TGTTCAAAATATCCA---------
MaLi      GCTGCATTCGT----GACG-AGGATTTG-----------GGACCCTCTTAATAAAGC-------------------TGTTCAAAATATCCA---------
MeLu      GCTGTTTTAAA----AGACAAGGATTAG-----------ATACCCTTTTATTTATGT------------------CGAAACTAGTTATCTA---------
MeMe      GCTGTTATTAA----AAACAAGGATTAG-----------ATACCCTTTTATTTATGT------------------CGAAACTGGTTATCTA---------
MePe      GCTGTTATTAA----AAACAAGGATTAG-----------ATACCCTTTTATTTATGT------------------CGAAACTGGTTATCTA---------
MeSp      ????????????????????????????????????????????????????????????????????????????????????????????????????
MiNo      GAACCGGTATATAGGAGACATGGATTAG-----------ATACCCATTTATTCCCGGCGC---------------AAACTTTGCTATA------------
MiYe      GAACCGGTGAACCGAAGACATGGATTTG-----------AGACCCATTTATTGCCGACGC---------------AAACTTTGCTT-T------------
MoSp      CTTGGGTGCGGTCAAAAACCGGGATTTG-----------ATACTCCGTTATTCGTGA-------------------GGTAAAAATGA-------------
MuSe      CTTGACTAAGGAGATAAACTAGGATTGG-----------ATACCCTATTATTCTTAG-------------------AGTAAATGACACACTT--------
MyAr      ????????????????????????????????????????????????????????????????????????????????????????????????????
MyEd      CGAATCTATGAAGTGAAACCAGGATTAG-----------ATACCCTGTTATCCATAG-------------------TTTAAAACAGA-------------
MyGa      CGAATCTATGAAGTGAAACCAGGATTAG-----------ATACCCTGTTATCCATAG-------------------TTTAAAACAGA-------------
MoPh      CTTGGGTACGGTCAAAAACCGGGATTTG-----------ATACTCCGTTATTCGTGA-------------------GGTAAAAATGA-------------
MySp      GTACCACCTCACTAAGCATTGGTTTGTCAAAGGGAAATAAATTGGCGGCGTGTGAGCTAAAAATCAGGGGAATCGGGGTGTTAAAGGATGGTCCACCTA-
MyTr      CGAATCTATGAAGTGAAACCAGGATTAG-----------ATACCCTGTTATCCATAG-------------------TTTAAAACAAA-------------
NeCo      GTCAATTCCGGCGAGTGACACATATAGC-----------ATAGA-------TTTGAA------------------ATATGAGGACTTAGTGTCGT--GGG
NuCo      ????GCTTAGGGGAGAGACCGGGATTTG-----------GTACCCCGTTATTCCTAA------------------GTGTAAATTAT--------------
NuDe      TGTAATTTAAATTATGAACTGGGATTAG-----------ATACCCCATTACTTTTTTATTT--------------AAAATTTATTTA-------------
NuNu      ??????????ATTGTGGACTGGGATTAG-----------ATACCCCATTACTTTTTATGT---------------AAACTTTTGTTA-------------
NuSp      TGAAATTTAAAATATGGACTGGGATTAG-----------AGACCCCATTACTTTTTTACTT--------------AAAATTTGTTATGCTGGGGTATTAC
OsEd      ????????????????????????????????????????????????????????????????????????????????????????????????????
PaCa      ?????????????????????????????????????????????TTTTCACAACGGAAC---------------AGTTGGTGCT--T------------
PaEu      GCTGCATAACT---GAGACAGGGATCT------------GTACCCCAGTATTAAAGC--------------------TTTCTAGTGGTGTA---------
PaPi      ????????????????????????????????????????????CTTAGGATGATGGACT---------------AGGATTAGATAC-------------
PaSp      ?????????????????????????????????????????????????????????????????????????????ACTTTGTTATT------------
PeCl      GAACCGGC-AATTGGAGACATGGATTAG-----------GTACCCATTTATTACCGACGC---------------AAATTTTGCTGCG------------
PeJa      ?????????????????????????????????????????????ATTTATTACCGATGT---------------AAACTTTGCTTTTC-----------
PiAl      ?????????????????????????????????????????????CGTTACTCTAG-------------------GTGTCAATTAAAAA-----------
PiFu      ?????????????????????????????????????????????CGTTACTCTAG-------------------GTGTCAATTAAAAA-----------
PiMu      ???????TAGATAATAAACGGGGATTTG-----------GTACCCCCTTATTTTTAG------------------ATGTTAAATTTGCGCTCGTAA----
PinMac    ?????????????????????????????????????????????CGTTACTCTAG-------------------GTGTCAATTAAAAA-----------
PinMax    ?????????????????????????????????????????????CGTTACTCTAG-------------------GTGTCAATTAATAG-----------
PiSp      ????????????????????????????????????????????????????????????????????????????????????????????????????
PlCo      ????????????????????????????????????????????????????????????????????????????????????????????????????
PlMa      GAACCGGT-AACAGGAGACATGGATTAG-----------GTACCCATTTATTACCGACGC---------------AAATTTTGCTGCG------------
PsCo      ????????????????????????????????????????????????????????????????????????????????????????????????????
PtHi      AAGTGTGGATAGACGGGACAGGGATTCG-----------GGACCCCATTACGCTATC------------------ATGTCAATAAAGAG-----------
PyGr      AAACCATGACCTCAG-AACTCGGATTAG-----------ATACCCG-ACTACTGTAT------------------GGCACAACATATAGAAG--------
QuQu      AAACCACAACCTCAG-AACTCGGATTAG-----------ATACCCG-ATTACTGTGT------------------GGCCCAACACAAAAAAG--------
SaMo      CGAAATTATGGGAATAAACCTGGATTTG-----------ATACCCAATTATTCCATA------------------ACGCCAAGAATAACGGCTTT-----
SiCo      AGTCTGGTTTTGCTGGGACTGGGATTAG-----------ATACCCCATTACTAAAG-------------------ATGTCATAGCTCACTG---------
SiLo      AGAGAAAGTAATATGGAATTATATTTTT---AATATTTATTAACCAATTACTATTATTAAATGAAAATCGAAAGATTGTTCTAGTTCACTT---------
SolemSp   ????????????????????????????????????????????????????????????????????????????????????????????????????
SpGa      ????????????????????????????????????????????GGTTACTCCTCTATAG---------------AAACCTGGCTTG-------------
SpSp      ????????????????????????????????????????????????????????????????????????????????????????????????????
StLa      GTGATCT-GTGGTTAGGACCGGGATTAG-----------ATACCCCGTTACATCA-------------------GGTGTTAAGTATGAT-----------
ThCl      TGACATCCTTAAGGGAAACTGGGATTAG-----------ATACCCCATTATTCTTGGATA---------------TAAA-AAATATGG--ATT-------
ThDi      TACAGGCCTTA--GAGACCGGGGATAG------------ATATCCCGTTATTCCTGA------------------GCGTAAATTTTTTCTG---------
TiOv      GCTGTAGTTAG---AGACG-GGGATTTG-----------AGACCCCCTTATTGAGGC------------------TG-TCCGCAAAATAAA---------
TrDe      ????????????????????????????????????????????????????????????????????????????????????????????????????
TrMa      ????????????????????????????????????????????????????????????????????????????????????????????????????
TrSq      ????????????????????????????????????????????????????????????????????????????????????????????????????
UnCr      ????????????????????????????????????????????????????????????????????????????????????????????????????
UnPi      AAACCATAATCTTAG-AACTCGGATTAG-----------ATACCCG-ACTACTATAT------------------GGCCCAACACAAAAAA---------
UnTu      ????????????????????????????????????????????????????????????????????????????????????????????????????
VeCa      GCTGTGTGAAG---AAACG-GGGATTAG-----------AGACCCCCTTATTCATGC-------------------TCTCTTTAAT-TTTA---------
VeEl      AAACCACAACCTCAG-AACTCGGATTAG-----------ATACCCG-ACTACTGTGT------------------GGCCTAACACATAAAA---------
VePh      GCTGCTTTCGA---AGACA-GGGATTTG------------TACCCAATTATTAAAGC-------------------TTTTTATTTGGTGTA---------

AbLo      ????????????????????????????????????????????????????????????????????????????????????????????????????
AcBu      ---------------------------TAAGCCGTCGCAGTACTACGAACGC----------------ATGTTTAAAATT-----GAAAG-AACTTGGCG
AcEx      ---------------------------TTAGCCGTCGCAGTACTACGAACGC----------------ATGTTTAAAATT-----GAAAG-AACTTGGCG
AcOo      ????????????????????????????????????????????????????????????????????????????????????????????????????
AcTu      ----------------------------------C--GGCGACTAAAGACTTAAA-------------GGGTTTTAAAGT-----CAAAA-TACTTGGCG
AdCo      ----------------------------CAGCTGCTTGGGTACTATGAGCGT----------------GCGCTTAAAACT-----CAAAGCAACTTGGCG
AlJa      ?????????????????????????????????????????TCTAAAAACGAAAG----------------TTTAAAACT-----CAAAT-AATGTGGCG
AmPl      ------------------------AGTGCAGCTGCTTGGGTACTACGAGCGA----------------GTGCTTAAAACT-----CAAAG-AACTTGGCG
AnAn      ????????????????????????????????????????????????????????????????????????????????????????????????????
AnCy      --------------------------------------AATACTACGAGCGAAAG----------------CTTAAAACT-----CAAAC-AATGTGGCG
AnDi      ---------TTTATTTTGATATGCTT-------GCCGGGCAACTACGTCTTA-AC-------------AGG--TAAAAGT-----CGAAG-TACTTGGCG
AnOv      ---------TTGCTCGGACTAAGCTT-------GCTAGGCAACAACGCCATA-AC-------------TGG--TACAAGT-----CGAAG-TACTTGGCG
AnSp      ????????????????????????????????????????????????????????????????????????????????????????????????????
AnTr      ---------TTAATCGGATTAAACTT-------GCTAGGCAACAACGTCTTA-AC-------------GGG--TACAAGT-----CGAAG-TACTTGGCG
ArIr      --------------------------CATCGCTGCTTGGGTACTACGAGCAT----------------GTGCTTAAAACT-----CAAAG-AACTTGGCG
AsCfrCa   ------------------TTTAATTT-------GCCAGGGTACTACGAGCAAAAG-------------AAGCTTAAAACT-----CAAAG-GAATTGGCG
AsSp      ---------AAAATTGTTACTAGTCT-------GCTGGGCAACTATGTCTAA-AT-------------GGG--TCAAAGT-----CGAAG-TACTTGGCG
BaBa      -------AAGATATTTTAGGTAGCTT-------GCTAGGCAACTACGCTCGACAA-------------GAG--TAAAAGT-----CGAAG-TACCTGGCG
BaCfrSe   ------------------TATAACT--------GCTGGGCGACTACGCCTTA-AC-------------AGG--TAAAAGT-----CGAAG-TGCTTGGCG
BaPa      --------AGCCAGTTTAGTGGTTTT-------GCCGGGCAACTACGTTCTA-AC-------------GAG--TAAAAGT-----CAAAG-TACCTGGCG
BaRe      -----------------ATTTATTTT-------GCTGGGCAACTACGCCTTA-AC-------------GGG--TAAAAGT-----CGAAG-TGCTTGGCG
CaSp      ????????????????????????????????????????????????????????????????????????????????????????????????????
CaVa      ----TGAAATAAAAAGTTTTTTATTC-------ACTGGGCGACTACGAGTTATAT-------------TGGCTTAAAAGT-----TAAAG-AAGTTGGCG
CeEd      ?????????????????????????????????????????????????????????????????????????TA----------CAAAG-AACTTGGCG
ChBr      --------------------------GGCAGCTGCTTGGGTACTACGAGCGT----------------GTGCTTAAAACT-----CAAAG-AACTTGGCG
ChFa      ------------------------AGGGCAGCTGCTTGGGGACTACGAGCGT----------------GTGCTTAAAACT-----CAAAG-AACTTGGCG
ChIs      ------------------------GAGGCAGCTGCTTGGGTACTACGAGCGT----------------GTGCTTAAAACT-----CAAAG-AACTTGGCG
ChLi      -------------------------AGGCGGCTGCTAGAGTACTACGAGCGT----------------GTGCTTAAAACT-----CAAAG-AACTTGGCG
ChMu      ------------------------TGGACAGCTGCTATGGGACTACGAGCGT----------------GTGCTTAAAACT-----GAAAG-AACTTGGCG
ClSp      ????????????????????????????????????????????????????????????????????????????????????????????????????
CoCa      ????????????????????????????????????????????????????????????????????????????????????????????????????
CoFl      ????????????????????????????????????????????????????????????????????????????????????????????????????
CrAn      --ATTTGAATTA------ATAGTTTG-------CTAGGGGTACTACGAGCAA----------------CTGCTTAAAACT-----CGAAG-AACTTGGCG
CrAr      --ATTAGAATTA------ATAGTTTG-------CTAGGGGTACTACGAGCAA----------------CTGCTTAAAACT-----CGAAG-AACTTGGCG
CrGi      --ATTTGAATTA------ATAGTTTG-------CTAGGGGTACTACGAGCAA----------------CTGCTTAAAACT-----CGAAG-AACTTGGCG
CrHo      --ATTTGAATTA------ATAGTTTG-------CTAGGGGTACTACGAGCAA----------------CTGCTTAAAACT-----CGAAG-AACTTGGCG
CrIr      --ATCCAAATTG------GTAGTTTG-------CTAGGGGTACTACGAGCAA----------------CTGCTTAAAACT-----CGAAG-AACTTGGCG
CrPl      --------------------------------------AATACTACGAGCGAAAG----------------CTTAAACCT-----CAAAC-AATGTGGCG
CrSi      --ATTTGAATTA------ATAGTTTG-------CTAGGGGTACTACGAGCAA----------------CTGCTTAAAACT-----CGAAG-AACTTGGCG
CrVi      G-ATCGAAGTTACCGGTGGTGGTTTG-------TTAGGAGTACTACGAGCAA----------------CTGCTTAAAACT-----CGAAG-AACTTGGCG
CuRo      ----------------------------------C--GG----TATTAATATTAA---------------AGTAAAATCA-------AAG-ATTTTGGCG
DonSp     ????????????????????????????????????????????????????????????????????????????????????????????????????
DosSp     ????????????????????????????????????????????????????????????????????????????????????????????????????
DrBu      ????????????????????????????????????????????????????????????????????????????????????????????????????
DrSt      ????????????????????????????????????????????????????????????????????????????????????????????????????
EnDi      ----------------------------------C--GGGGACTACGAGCATTAGT--------------GCTTAAAACC-----CAAAA-AGCTTGGCG
EpToRa    ????????????????????????????????????????????????????????????????????????????????????????????????????
GaAl      ----------------------------------C--GAGGACTACGAACGGTTGGG----------TATGTTTAAAATT-----TAAAA-GGGTTGGCG
GeGe      ????????????????????????????????????????????????????????????????????????????????????????????????????
GrEb      TGGTT--------------------TAAAAATTCAATAAATACTTAAATTAAATCCATTTATTTATTATGAAAGTAGAATTTCTAATAAG-ATATTTACT
HaRu      --------------------------------TGCTGGGGTACTACGAGCGTTAGATTTATTTTGGCTAGGCTTAAAACT-----CAAAA-AACTTGGCG
HiAr      ----------------------------------C--GGCGACTACGAGCAAAAC---------------GCTTAAAAGT-----TAAAG-GACTTGGCG
HyCu      --------------------------------------AACACTACAAGCGAAAG----------------CTTAAACCT-----CAAAC-AATGTGGCG
HyHy      G-AAACACGTTACTTCCTTTCGTCTG-------CTTGGGGTACTACGAACAA----------------CTGTTTAAAACT-----CGAAG-AACTTGGCC
HySc      --------------------------------------AACACTACAAGCGAAA-----------------CTTAAACCT-----CAAAC-AATGTGGCG
InJa      --------------------------------------AATACTATAAGCGAAAG----------------CTCAAACCT-----CAAAC-AATGTGGCG
IsSp      -----------------------------------CTGGGGACTACGAGCGT----------------ATGCTTAAAACT-----CGAAG-ATCTTGGCG
KaTu      --------------------------------CACCAGAGTATTACGAATAAATATT-------------GTTTAAAACT-----TAAAG-AACTTGGCG
LaGr      ????????????????????????????????????????????????????????????????????????????????????????????????????
LaOr      --------------------------------------AATACTACAAACGAAAG----------------TTTAAAACT-----CAAAC-AATGTGGCG
LaSp      ????????????????????????????????????????????????????????????????????????????????????????????????????
LiLi      ------------------------------GATACCGGATCACTACGAGTTGGTT----------------CTTAAAAGT-----TAAAT-GAATTGGCG
LimariaSp ---------------------------ATAGCCGCCGGAGTACTACGAACGC----------------ATGTTTAAAATT-----CAAAG-AACTTGGCG
LimaSp    ---------------------------TTAGCCGCCGGAGTACTACGGACAC----------------ATGTTTAAAATT-----CAAAG-AACTTGGCG
LiPaGa    ---------------------------TTAGCCGTCGGAGTACTACGAACAC----------------ATGTTTAAAATT-----CAAAG-AACTTGGCG
LoLa      ----------------------------------C--GGGGACTATTGACAATTG---------------TTTAAAACCT-----AAATG-AATTTGGCG
LuDi      ----------------------------------C--GGGAACTACGGACAGTTG---------------TCTAAAACCT-----AAATG--AATTGGCG
LuHe      ????????????????????????????????????????????????????????????????????????????????????????????????????
MaCo      ----------------------------------C--GAGTATTACGAGTATAAA------------ATATTTAA-AACT-----CAAAA-GGGTTGGCG
MaLi      ----------------------------------C--GAGTATTACGAGTATAAA------------ATATTTAA-AACT-----CAAAA-GGGTTGGCG
MeLu      ----------------------------------C--GGGTATAATGAACGTTTTAA---------TATGTTTTATAACT-----TATGA-AAGTTGGCG
MeMe      ----------------------------------C--GGGTATAATGAACGTTTTAA---------TATGTTTTATAACT-----TATGA-AAGTTGGCG
MePe      ----------------------------------C--GGGTATAATGAACGTTTTAA---------TATGTTTTATAACT-----TATGA-AAGTTGGCG
MeSp      ????????????????????????????????????????????????????????????????????????????????????????????????????
MiNo      -------------------------AGGCGGCTGCTTGAGTACTACGAGCGA----------------TGGCTTAAAACT-----CAAAG-GATTTGGCG
MiYe      ------------------------GGGGCAGCTGCTTGGGTACTACGAGCGT----------------GTGCTTAAAACT-----CAAAG-AACTTGGCG
MoSp      ------------------------------ATTACCAGGTGACTAAAAGTTGATT----------------CTTAAAAGT-----TAAAT-GAATAGGCG
MuSe      ----------------------------------CTTCACAACTATGTATTAGACTA---------------CTAAAGGG------AAAT-AAATAGGCG
MyAr      ????????????????????????????????????????????????????????????????????????????????????????????????????
MyEd      ------------------------------AGTTCCTCTTAACTAAACATTTGGT----------------TGTCAAAGA-----GAAAT-AAATAGGCG
MyGa      ------------------------------AGTTCCTCTTAACTAAACATTTGGT----------------TGTCAAAGA-----GAAAT-AAATAGGCG
MoPh      ------------------------------ATTACCAGGTGACTAAAAGTTGATT----------------CTTAAAAGT-----TAAAT-GAATAGGCG
MySp      ---------------------CATTTCACCCCTTTTTTATAATTAGCGTATGTATGGTTGTTTATTTCTTGTTGTAAAACGTTTGATAAAGTACCCGTTG
MyTr      ------------------------------AGTTCCTCTTAACTAAACATTTGGT----------------TGTCAAAGA-----GAAAT-AAATAGGCG
NeCo      G-AGCCGCGTTAGTTCCTCTCGTCTG-------CTTGGGGTACTACGAACAA----------------CTGTTTAAAACT-----CGAAG-AACTTGGCC
NuCo      ----------------------------------TAGGGGGACTACGAACAC----------------ATGTTTAAAACC-----TAAGA-GACCTGGCA
NuDe      --------------------------------TGCTTGGGAACTACGAACTTTC----------------ATTTAAAACT-----CAAAG-AACTTGGCG
NuNu      --------------------------------TGCTGGGGGATTACGAGCA-------TATTTT------GCTTAAAACT-----CAAAA-GACTTGGCG
NuSp      G---------------------------------------AATAAAATGGTTTAGT--------------ATTTAAAACT-----CAAAG-AACTTGGCG
OsEd      ???????????????????????????????????AGGAGTATTACGAGCAG----------------CTGCTTAAAACT-----CGAAG-AACTTGGCG
PaCa      ------------------------GTAGCGCCTTCTCGAATATTGT-AGTGA----------------ACAATGATTACTAA---CGCAA-AGCATGGTG
PaEu      ----------------------------------C--GGGTACTACGAGCA-AAC------------GTGCTTAA-AAAC-----CAAAG-AGGTTGGCG
PaPi      -----------------------CCTATTACTCCTTTGCGTAAAGGGATTGCT------------AGAGGACTTGAACC------CAAAG-AACTTGGCG
PaSp      --------------------------GTTAACTGTTTGAGCACTACGAACATT---------------ATGTTTAAAACT-----CAAAG-AATTTGGCG
PeCl      --------------------------GGCAGCTGCTTGGGTACTACGAGCGT----------------GTGCTTAAAACT-----CAAAG-AACTTGGCG
PeJa      ------------------------AGTGCAGCTGCTTGGGTACTACGAGCGA----------------GTGCTTAAAACT-----CAAAG-AACTTGGCG
PiAl      -----------------------------------CTGGGGACTACGAACGT----------------ATGTTTAAAACC-----GTAAG-ATCTTGGCG
PiFu      -----------------------------------CTGGGGACTACGAACTA----------------ATGTTTAAAACC-----CTAAG-AACTTGGCG
PiMu      -----------------AGTGTGCTG--------CCTGGGGACTACGAGCAA----------------TTGCTTAAAACT-----CAAAG-GACTTGGCG
PinMac    -----------------------------------CTGGGGACTACGAACGT----------------ATGTTTAAAACC-----CTAAG-ATCTTGGCG
PinMax    -----------------------------------CTGGGGACTACGAACTT----------------TTGTTTAAAACC-----CTAAG-AACCTGGCG
PiSp      ????????????????????????????????????????????????????????????????????????????????????????????????????
PlCo      ????????????????????????????????????????????????????????????????????????????????????????????????????
PlMa      --------------------------GGCAGCTGCTTGGGTACTACGAGCGT----------------GTGCTTAAAACT-----CAAAG-AACTTGGCG
PsCo      ????????????????????????????????????????????????????????????????????????????????????????????????????
PtHi      -----------------------------------CTGGGGACTACGAGCGT----------------GCGCTTAAAACT-----CGAAG-GTCTTGGCG
PyGr      --------------------------------------AATACTACGAGCGAAAG----------------CTTAAACCT-----CAAAC-AATGTGGCG
QuQu      --------------------------------------AATACTACAAACGAAAG----------------TTTAAACCT-----CAAAC-AATGTGGCG
SaMo      ---ACAGTATTA------GCCGGTTG--------CTGGGGTACTACGAGCAA----------------CTGCTTAAAACT-----CGAAG-AACTTGGCG
SiCo      ----------------------------------C--GGGGACTACGAGTATTAGT--------------ACTTAAAACC-----CAAAA-AGCTTGGCG
SiLo      ------------AATGTTTTTCAGTTAATATGGTGCCAGCAACTGCGGTTAAACCA---------------TTGAAATACTTTA----------TTAACG
SolemSp   ????????????????????????????????????????????????????????????????????????????????????????????????????
SpGa      --------------------------GGCAGCTGTTTGGCAACTATGAGTGA----------------AAGCTTAAAAGT-----CAAAG-TACTTGGCG
SpSp      ????????????????????????????????????????????????????????????????????????????????????????????????????
StLa      ------------GTTAAATATATTT--------GCTAGGCAACTACGCTTTA-AT-------------AAG--TAAAAGT-----CGAAA-CACTTGGCG
ThCl      --------------------------------TACCAGAGTACTATGGATCGATGAC-------------ATTTAAAACT-----CAAAG-AGCTTGGCG
ThDi      ----------------------------------CCTGGGTACTACGAGCTTTG----------------GCTTAAAACT-----CAAAG-AACTTGGCG
TiOv      ----------------------------------C--GGGGACTACGAGCT--AA------------GCGCTTAA-AACT-----CGATC-AGGTTGGCG
TrDe      ????????????????????????????????????????????????????????????????????????????????????????????????????
TrMa      ??????????????????????????????????????????????????????????????????????GTTTAAAAGT-----CAAAG-AACTTGGCG
TrSq      ????????????????????????????????????????????????????????????????????????????????????????????????????
UnCr      ????????????????????????????????????????????????????????????????????????????????????????????????????
UnPi      -------------------------------------GAATACTACGAGCGAAAG----------------CTTAAACCT-----CAAAC-AATGTGGCG
UnTu      ????????????????????????????????????????????????????????????????????????????????????????????????????
VeCa      ----------------------------------C--GGGGACTACGAGCACGTA------------ATGCTTAA-AACC-----CAATC-AAGTTGGCG
VeEl      -------------------------------------GAATACTACAAACGAAAG----------------TTTAAAACT-----CAAAC-AATGTGGCG
VePh      ----------------------------------C--GGGTACTACGAGCTATT-------------ATGCTTAA-AAAC-----CGAAG-AGGTTGGCG

AbLo      ????????????????????????????????????????????????????????????????????????????????????????????????????
AcBu      GCCGT--------------------TCAACCT-----ACCA-GGGGAAC-ATGTGCCTT----AAAAC--GATGGTCCACG------------------C
AcEx      GCCGT--------------------TTAACCT-----ACCA-GGGGAAC-ATGTGCCTT----AAAAC--GATGGTCCACG------------------C
AcOo      ????????????????????????????????????????????????????????????????????????????????????????????????????
AcTu      GTGCT--------------------ACGAAT----TCGTTCGGGGGAGT-TTGGCGGTT----AATTC--GATGACCCTCG------------------A
AdCo      GCTTG--------------------TTAACT-----ACCTAGTGGGAAT-ATGCGCCTT----AATCC--GATGTTCCCCG------------------T
AlJa      GTACT--------------------TTACTC----CATGTCAGGGGATC-CTGTACCTT----AAATC--GATAATCCACG------------------A
AmPl      GCTTG--------------------TTAACT------ACCTAGGGGAAT-ATGCGCCTT----AATCC--GATGATCCCCG------------------C
AnAn      ????????????????????????????????????????????????????????????????????????????????????????????????????
AnCy      GTGCT--------------------TTACTC----CTCATCAGGGGATC-CTGTGGCTT----AATTC--GATAATCCACG-------------------
AnDi      GTCTA--GAGGTAGATGATACTTTTTGATTAA---CCAGCCCGCGGGAC-TTGACGGTT----AATCC--GATGGTCCGCG------------------T
AnOv      GTTCA--------------------GGATTAA---CCAGCCCGTGAGAC-TTGACGGTT----AATCC--GATGATCCGCG------------------T
AnSp      ????????????????????????????????????????????????????????????????????????????????????????????????????
AnTr      GTCTA--------------------GGATGAA---CCAGCCCGTGAGAC-TTGACGGTT----AATCC--GATGGTCCGCG------------------T
ArIr      GCTTG--------------------TTAACT------ACCTAGGGGAAT-ATGTGCCTT----AATCC--GATAGTCCTCG------------------A
AsCfrCa   GTGCA--------------------TCATATT----TTGTTAGGGGAAC-TTGGCGTTT----CATCC--GATGGTCCACG------------------A
AsSp      GTCTA--------------------GAAAAC----CCAGCTCGCGAGAC-TTGACGATT----AAACC--GATGATCCGCG------------------T
BaBa      GCCTG--------------------GGATAAC----CATCCTGTGAGAC-TTGGCGGTT----AAACC--GATAATCCGCG------------------T
BaCfrSe   GTTCA--------------------AGAAAC----CGGCCCCGTGAGAC-TTGACGGTT----AATCT--GATGATCCGCA------------------T
BaPa      GTTTA--------------------AGATATC---TCGTCTCGTGAGAC-TTGACGGTT----TATCC--GATAATCCGCG------------------T
BaRe      GTTCA--------------------GGATACC----CACCCCGTGAGAC-TTGACGGTT----AATCC--GATGATCCGCG------------------T
CaSp      ????????????????????????????????????????????????????????????????????????????????????????????????????
CaVa      GGACT--------------------ATATATT----TTGTTAGGGGAAC-CTGGCGTTT----AATCT--GATGATCCACA------------------T
CeEd      GTGCT--------------------GCGAAT----TCGTTTAGGGGAGT-TTGGCGGTT----AATTC--GATGAACCACG------------------T
ChBr      GCTAG--------------------TTAACT------ACCTAGGGGAAT-ATGCGCCTT----AATCC--GATGGTCCCCG------------------T
ChFa      GCAAG--------------------TTAACT------ACCTAGGGGAAT-ATGCGTCTT----AATCC--GATGATCCACG------------------T
ChIs      GCTCG--------------------TTAACT------ACCTAGGGGAAT-ATGCGCCTT----AATCC--GATGATCCGCG------------------T
ChLi      GCTTG--------------------TTAACT------ACCCAGGGGAAT-ATGCGCCTT----AATCC--GATGATGCGCG------------------C
ChMu      GCTCG--------------------CTAACT------ACTCCGGGGAAT-ATGCGCCTT----AATCC--GATGCTCCGCG------------------T
ClSp      ????????????????????????????????????????????????????????????????????????????????????????????????????
CoCa      ????????????????????????????????????????????????????????????????????????????????????????????????????
CoFl      ??????????????????????????TGTGT----AAAAGTCAAAGAAC-TTGGCGGTT----AAACC--GATGATCCTCG------------------T
CrAn      GTTCC--------------------GCATAA----CCATCCCGAGCTTC-TTGGCGCTTT---AATCT--GATGGTCCGCG------------------A
CrAr      GTTCC--------------------GCACAA----CCACCCAGAGGCTC-TTGGCGCTT----AATCT--GATGGTCCGCG------------------T
CrGi      GTTCC--------------------GCATAA----CCATCCAGAGGCTC-TTGGCGCTT----AATCT--GATGATCCGCG------------------T
CrHo      GTTCC--------------------GCATAA----CCATCCAGAGGCTC-TTGGCGCTT----AATCT--GATGATCCGCG------------------T
CrIr      GTTCC--------------------GCATAA----CCATCCAGAGGCTC-TTGGCGCTT----AATCT--GATGATCCGCG------------------T
CrPl      GTGCT--------------------TTACTC----CTCATCAGGGGATC-CTGTGGCTT----AATTC--GATAATCCACG-------------------
CrSi      GTTCC--------------------GCATAA----CCATCCAGAGGCTC-TTGGCGCTT----AATCT--GATGATCCGCG------------------T
CrVi      GTTCC--------------------GTAGAA----CCCTCCAGAGGCTC-TTGGCGCTT----AATCC--GATGGTCCGCG------------------T
CuRo      GTATT--------------------TTAAAT----CATGTTAGGGGAGC-TTGCCGTTT----AATTC--GATATTCCACG-------------------
DonSp     ????????????????????????????????????????????????????????????????????????????????????????????????????
DosSp     ????????????????????????????????????????????????????????????????????????????????????????????????????
DrBu      ????????????????????????????????????????????????????????????????????????????????????????????????????
DrSt      ????????????????????????????????????????????????????????????????????????????????????????????????????
EnDi      GTATA--------------------CCAAAT----CCGGTTAGGGGAAC-TTGGCGGTT----AATTC--GATGATCCTCG------------------A
EpToRa    ????????????????????????????????????????????????????????????????????????????????????????????????????
GaAl      GTGTT--------------------TCATAT----CCATTTAGGGAAAC-TTGACGGTT----AAACC--GATGAACCTCG------------------T
GeGe      ????????????????????????????????????????????????????????????????????????????????????????????????????
GrEb      AATAG------------------ATTTAAAATAAGGAAATGATAAAGTT-CTGGAAATAAACTAGGATTAGATA-CCCTATAATTC--------------
HaRu      GTGTT--------------------TCATAT----CCTCCCAGGGGAAC-CTGTCTCAT----AAA-C--GATGATCCACG------------------T
HiAr      GTGCA--------------------TCATAT----CCTGTTAGGGGAAC-TTGGCGGTT----AAATC--GATGATCCCCG------------------T
HyCu      GTGCT--------------------TAACTC----CTCATCAGGGGATC-CTGTGTCTT----AATTC--GATAATCCACG-------------------
HyHy      GTGCT--------------------GCATAA----CCATCCACGGGCTC-TTGACGTTT----AATCC--TATGATCCGCG------------------T
HySc      GTGCT--------------------TAACTC----CTCATCAGGGGATC-CTGTGTCTT----AATTC--GATAATCCACG-------------------
InJa      GTGCT--------------------TAACTC----CTCATCAGGGGATC-CTGTGTCTT----AATTC--GATAATCCACG-------------------
IsSp      TGGTG--------------------GTGCACAT--CCGGGCAGGGGAAC-TTGACGCTC----AATCC--GATGATCCGCG------------------T
KaTu      GTGTC--------------------TTATTC----CTTTCTAGGGGAAC-CTGTATTTT----AACTC--GACAACCCGCG------------------C
LaGr      ????????????????????????????????????????????????????????????????????????????????????????????????????
LaOr      GTGCT--------------------TTACTTC---CTCATCAGGGGATC-CTGTGGCTT----AAATC--GATAACCCACG------------------A
LaSp      ????????????????????????????????????????????????????????????????????????????????????????????????????
LiLi      GTCTC--------------------TCAA------AAAAACAGGGGAAT-CTGGGCATTA---AAG----GATGATCCGCCTACA-------------TT
LimariaSp GTCGA--------------------CTAACCT------ACCAGGGGAAC-ATGTGCCTT----AATTC--GATGATCCACG------------------A
LimaSp    GTCGG--------------------CTAACCT------ACCAGGGGAAC-ATGTGCCTT----AATTC--GATGGTCCACG------------------A
LiPaGa    GTCGG--------------------CTAACCT------ACCAGGGGAAC-ATGTGCCTT----AATTC--GATGATCCACG------------------A
LoLa      GTTCT--------------------ATAAAC----TCAGTTAGGGGAAC-CTGTAGCTT----AATCC--GATAGTCCACG------------------T
LuDi      GTTCT--------------------ATAAAC----TCAGTTAGGGGAAC-CTGTAGCTT----AATCC--GATGGTCCACG------------------T
LuHe      ????????????????????????????????????????????????????????????????????????????????????????????????????
MaCo      GCATT--------------------TCACAT-----CAGTTAGGGAAAC-TTGGCGGTT----AATTC--GATGACCCCCG------------------T
MaLi      GCATT--------------------TCACAT-----CAGTTAGGGAAAC-TTGGCGGTT----AATTC--GATGACCCCCG------------------T
MeLu      GTATT--------------------TTGTAA----CCTTTTAGGGGAAC-TTGGCGTTT----AAATC--GATGATCCTCG-------------------
MeMe      GTATT--------------------TTGTAA----CCTTTTAGGGGAAC-TTGGCGTTT----AAATC--GATGATCCTCG-------------------
MePe      GTATT--------------------TTGTAA----CCTTTTAGGGGAAC-TTGGCGTTT----AAATC--GATGATCCTCG-------------------
MeSp      ????????????????????????????????????????????????????????????????????????????????????????????????????
MiNo      GCTCG--------------------TTAATT------ACCCAGGGGAAT-ATGCGCCTT----AATCC--GATGATCCGCG------------------T
MiYe      GCTCG--------------------TTAACT------ACCTAGGGGAAT-ATGCGCCTT----AATCC--GATGATCCGCG------------------T
MoSp      GTCTT--------------------TAATAA----ACAAACAGGGGAAT-CTGGGGATTA---AAA----GATGGTCCACTTAAA--------------T
MuSe      GTGTA--------------------AAAGATA---AAAAGCAGGGGAAC-CTGGGTATTA---AAG----GACGATCCACCAAGA--------------T
MyAr      ????????????????????????????????????????????????????????????????????????????????????????????????????
MyEd      GTGTC--------------------TGAGATA---GAAAACAGGGGATC-CTGGGTGTTA---AAG----GATAACCCACCTACA-------------TT
MyGa      GTGTC--------------------TGAGATA---GAAAACAGGGGATC-CTGGGTGTTA---AAG----GATAGTCCACCTACA-------------TT
MoPh      GTCTT--------------------TAATAA----ACAAACAGGGGAAT-CTGGGGGTTA---AAA----GATGGTCCACTTAAA--------------T
MySp      GCATT--------------------TAGTTGA---GAAGCCCAAAGAAAGCTATCTTTGG---AAATTTCAACCCTGCACAATGG--------------C
MyTr      GTGTC--------------------TGAGATA---GAAAACAGGGGATC-CTGGGTGTTA---AAG----GATAATCCACCTACA-------------TT
NeCo      GTGCT--------------------GCATAA----CCATCCACGGGCTC-TTGACGCTT----AATCC--GATGATCCGCG------------------T
NuCo      GTGCC--------------------ATTATA----CAAATTAGGGGAAC-TTGTCGCTT----AATTC--GATGAACCTCG----------------TTT
NuDe      GTATT--------------------TCAAGT----CCTTTTAGGGGAAC-CTGTTTTGT----AAT-C--GATATTCCACG------------------T
NuNu      GTGTT--------------------TTATGT----CTATTCAGGGGAAC-CTGTTTTAT----AAT-C--GATGATCCACG------------------T
NuSp      GTGTT--------------------TCAGAT----CTTTTTAGGGGAAC-CTGTTCTGT----AAT-C--GATACTCCACGTTA----------------
OsEd      GTTCC--------------------ACAAAA----CCATCCAGAGGCTC-TTGGCGCTT----AAACC--GATGATCCGCG------------------T
PaCa      GCTTG--------------------TTAGACT-----GCCTAGGCGAGC-ACTCTACTT----AATTA--GATGATCCGCG------------------T
PaEu      GTGTT--------------------TCAAAT----CCGGTTAGGGGAAC-TTGGCGATT----AATTT--GATGATCCTCG-------------------
PaPi      GTGAT--------------------AAAAAT----CAGTCCAGGGGAGC-GTGACGGTT----AATTC--GATGGTCCACG------------------A
PaSp      GCTAG--------------------TTAATCT-----AATTAGGGGAGT-ATGTGTCTT----AATTC--GAGAGTACGCG------------------T
PeCl      GCTAG--------------------TTAACT------ACCTAGGGGAAT-ATGCGCCTT----AATCC--GATGGTCCCCG------------------T
PeJa      GCTTG--------------------TTAACT------ACCTAGGGGAAT-ATGCGCCTT----AATCC--GATGATCCCCG------------------T
PiAl      GTGTG--------------------GTGTGA----CCAGGCAGGGGAAC-TTGACGCTT----AATTC--GATGATCCGCG------------------T
PiFu      GTGTG--------------------GTACAGT---CCAGACAGGGGAAC-TTGACGCTT----AATTC--GATGGTCCGCG------------------T
PiMu      GTGCC--------------------GAGTA-----CCATTCAGGGGAAC-TTGACGCTT----AATCC--GATGACCCGCG------------------A
PinMac    GTGTG--------------------GTGTGA----CCAGGCAGGGGAAC-TTGACGCTT----AATTC--GATGATCCGCG------------------T
PinMax    GTGTG--------------------GTATAGT---CCAGACAGGGGAAC-TTGACGCTT----AATTC--GATGGTCCGCG------------------T
PiSp      ????????????????????????????????????????????????????????????????????????????????????????????????????
PlCo      ????????????????????????????????????????????????????????????????????????????????????????????????????
PlMa      GCTAG--------------------TTAACT------ACCTAGGGGAAT-ATGCGCCTT----AATCC--GATGGTCCCCG------------------T
PsCo      ????????????????????????????????????????????????????????????????????????????????????????????????????
PtHi      GCTCA--------------------GTACGC----CTAGGTAGGGGAAC-TTGACGCTT----AATAC--GATGATCCGCG------------------T
PyGr      GTGCT--------------------TTATTC----CTTATCAGGGGATC-CTGTGGCTT----AATTC--GATAATCCACG------------------A
QuQu      GTGCT--------------------TTACTTC---CTCATCAGGGGATC-CTGTGGCTT----AAACC--GATAACCCACG------------------A
SaMo      GTTCC--------------------ATAAAG----CCATCCAGAGGCTC-TTGGCGCTT----AATCC--GATGATCCGCG------------------T
SiCo      GTGTA--------------------CCAAAT----CCGGTTAGGGGAAC-TTGGCGGTT----AATTC--GATGATCCTCG------------------A
SiLo      GACAACAAATTAATCTCTATGTTTTTGTATTAGATCAAATTTATAAAAC-AAGATTACCCATG-ATTAACATAAATATTTAAAGAAAAAAGAAACTAGGA
SolemSp   ????????????????????????????????????????????????????????????????????????????????????????????????????
SpGa      GCCTT--------------------CTAATCT-----AATCAGGGGAAT-ATGCCACTT---GACTCC--GATGATCCGCGGAA----------------
SpSp      ????????????????????????????????????????????????????????????????????????????????????????????????????
StLa      GTCTA--------------------AGATAGC---TCGTCCCGTGAGAC-TTGACGATT----TAACT--GATAATCCGCG------------------T
ThCl      GTGTT--------------------TTAGAC----TCTTTAGCGGGAAC-CTGTCTCAT----AA-TC--GACAATCCACG------------------C
ThDi      GTGCT--------------------CTAAAT----CCTGTCAGAGGAGC-TTGACGCTT----AATTC--GATGGTCCACG-------------------
TiOv      GTACT--------------------TTAGAT----CCTGTTAGGGGAAC-TTGACGGTT----AATTC--GATGATCCTCG-------------------
TrDe      ????????????????????????????????????????????????????????????????????????????????????????????????????
TrMa      GTGTT--------------------ACGAAT----TCGGTCAGGGGAGC-TTGGTGGTT----AATTC--GATGATCCGCG-------------------
TrSq      ????????????????????????????????????????????????????????????????????????????????????????????????????
UnCr      ????????????????????????????????????????????????????????????????????????????????????????????????????
UnPi      GTGCC--------------------TTATTC----CTCATCAGGGGATC-CTGTGGCTT----AATTC--GATAATCCACG------------------A
UnTu      ????????????????????????????????????????????????????????????????????????????????????????????????????
VeCa      GTGCT--------------------TCATAT----ATAGTTAGGGGAAC-TTGACGGTT----AAATC--GATGAGCCTCG-------------------
VeEl      GTGCT--------------------TTACTTC---CTCATCAGGGGATC-CTGTGGCTT----AAATC--GATAACCCACG------------------A
VePh      GTGTT--------------------TCAAAT----CCGGTTAGGGGAAC-TTGGCGATT----AAATC--GATAAGCCTCG-------------------

AbLo      ????????????????????????????????????????????????????????????????????????????????????????????????????
AcBu      TTTATCTTACCCTGTCTTGTAAACAAAGAGGCAAGGAATAAAGCTTGCTTCTATTTCTCACCTATAAGTGAGAGGGGTCAGCCGCTATACCGCCGTTGT-
AcEx      TTTACCTTACCCTGTCTTGTAAATAATAA--------------------CTTTATTTTAACTTATAAA-GGTGGGGGTCAGCCGCTATACCGCCGTTGT-
AcOo      ????????????????????????????????????????????????????????????????????????????????????????????????????
AcTu      -GTACCTTACCTCATTTTATTTTTCTA------------------------------------------------------------TACAGCCGTTGGT
AdCo      TTCATCTTACTGGGCCTTGAAGAA---------------------------------------------------GTTCAACTGGTGTATTGCCGTTGT-
AlJa      A-CACCCAAGCTTTTCTCGTAA-TCAGCT------------------------------------------------------TATGTATGGCCGTCTAC
AmPl      TATATCTTACTGAGTCTTGAAAAA---------------------------------------------------GTGCAGCTGGTGTATTGCCGTTGT-
AnAn      ????????????????????????????????????????????????????????????????????????????????????????????????????
AnCy      AAAATCTTAGCTACTATTGTTT-ACAGCT------------------------------------------------------TGTGTATGGCCGTTTAT
AnDi      AA-ATTCTACTCTTTCTTGAA-----------------------------------------------------TTCTCAGTTGGTGTATGGCCG-----
AnOv      AA-ATTCTACTCTTCCTTGAA-----------------------------------------------------TTCCCAGTTGGTGTATGGCCGCCGA-
AnSp      ????????????????????????????????????????????????????????????????????????????????????????????????????
AnTr      AA-ATTCTACTCTTCCTTGAA-----------------------------------------------------TTCCCAGTTGGTGTATGGCCGCCGA-
ArIr      CATATTTTACTGGGCCTTGAAAAA-----------------------------------------------------TCAGTTGGTGTATTGCCGTTGT-
AsCfrCa   AGTACCTCACTTTTCTTGGTG-------------------------------------------------------ATCAGGTTGTGTATGGCCGTTG--
AsSp      GAAACCTTACTTGTTCTCGAAT---------------------------------------------------CTTATCAGTTGGTGTATGGTCGTCG--
BaBa      TTCACCGTACTTGGTTTTGAAGGGCCCG--------------------------TATAATTTACTTTGCGGGATTTATCAGTTGGTGTATGGCCGTCG--
BaCfrSe   TATTCCTTACTTAGTCTTAAT-----------------------------------------------------------GCTGGTGTATGGTCGTCGA-
BaPa      TACACCCTACCTGTTTTAGCAGTA------------------------------------------------GGTCAACAGTTGGTGCATGGTCGTTG--
BaRe      TACACCGTACTTACCCTTA------------------------------------------------------------AGCTGGTGTATGGTCGTCG--
CaSp      ????????????????????????????????????????????????????????????????????????????????????????????????????
CaVa      AGGACCTTACTTTGTTTAGTG-------------------------------------------------------ATCAGGTAGTGTATGGCCGTTG--
CeEd      -GTACTTCACCTTGTTAATATTTTCTA------------------------------------------------------------TACAGCCGTTGGT
ChBr      AGCATCTTACTGTGCCTCGAAGAA---------------------------------------------------GTTCAGCTGGTGTATTGCCGTTGT-
ChFa      GGAATCTTACTGTACCTTGAAAAA---------------------------------------------------GAGCAGCCGGTGTATTGCCGTCGT-
ChIs      AGCATCTTACTGTACCTTGAAAAA---------------------------------------------------GAACAGCTGGTGTATTGCCGTCGT-
ChLi      TACATCTTACTGCGCCTTGAAAAA---------------------------------------------------GAACAGCTGGTGTATTGCCGTTGT-
ChMu      ATCATCTTACCTTACCTCGAAGGAT--------------------------------------------------GGACAGCTGGTGTATTGCCGTTGT-
ClSp      ????????????????????????????????????????????????????????????????????????????????????????????????????
CoCa      ????????????????????????????????????????????????????????????????????????????????????????????????????
CoFl      AATACTTTACCCTAAGTTTT--CTTTGCA----------------------------------------------------------TACCGCCGTCATT
CrAn      GATATCCTTACTTCCCTATAGAAAA--------------------------------------------------------GCAGTGTACTGCCGTCGA-
CrAr      GATATCTTACCTGCCCTATAGAAA---------------------------------------------------------GCAGTGTACTGCCGTCGA-
CrGi      GATATCTTACCTGCCCTATAGAAA---------------------------------------------------------GCAGTGTACTGCCGTCGA-
CrHo      GATATCTTACCTGCCCTATAGAAA---------------------------------------------------------GCAGTGTACTGCCGTCGA-
CrIr      GATATCTTACCTGCCCTATAGAAA---------------------------------------------------------GCAGTGTACTGCCGTCGA-
CrPl      AAAATCTTAGCTACTCTAGTTCCACAGCT------------------------------------------------------TGTGTATGGCCGTTTAT
CrSi      GATATCTTACCTGCCCTATAGAAA---------------------------------------------------------GCAGTGTACTGCCGTCGA-
CrVi      GAAATCTTACCTGCTCTATAGAAG---------------------------------------------------------GCAATGCACTGCCGTCCA-
CuRo      GAAACTTCACCTTATTAGAAAAAATTTTGGT---------------------------------------------------TTGTATATCTCCGTTGGT
DonSp     ????????????????????????????????????????????????????????????????????????????????????????????????????
DosSp     ????????????????????????????????????????????????????????????????????????????????????????????????????
DrBu      ????????????????????????????????????????????????????????????????????????????????????????????????????
DrSt      ????????????????????????????????????????????????????????????????????????????????????????????????????
EnDi      AATACTTTACCTTTTCTTCT--CTTTATA----------------------------------------------------------TACCGCCGTTGTC
EpToRa    ????????????????????????????????????????????????????????????????????????????????????????????????????
GaAl      -GTACTTTACTCTTAGTTTA--CTTTTCA----------------------------------------------------------TACCGCCGTTGTT
GeGe      ????????????????????????????????????????????????????????????????????????????????????????????????????
GrEb      CTTTACTGCATTTTTTTTAATACCAGAATAAT-----------------------------------------TAAAAAATCAAATGTCCTGGCGGTAAT
HaRu      TTTATCTTACCTCGCTTTGAAACGCTTAGTGTGAAGCGG----------------------------------------GTCAGCTTGTATACCGTCGCC
HiAr      ATTACTTTACCCTCTTTTTTT-TCCTATACCGC-----------------------------------------------CGTTTAGTTTCACCAGGATG
HyCu      AAAACCCAAGCTTTTCTCGTGTTTTAGCT------------------------------------------------------TGTGTATGGCCGTTTAA
HyHy      GATATCTTACCTACCCTTGTCAAAT-----------------------------------------------------CAGGTGATGTATGGCCGTCGA-
HySc      AAAACCCAAGCTTTTCTCGTGTTTTAGCT------------------------------------------------------TGTGTATGGCCGTTTAA
InJa      AAAACCTTAGCTTTTCTAGTACCC-AGCT------------------------------------------------------TGTGTATGGCCGTTTAT
IsSp      TTAATCTCATCTTTCCTTGAAGGGCTTAG--------------ACAGCCGCAGGTGTTATACAGCCGTCAAACGACCACGCGTAATCGTCCACCAGTATC
KaTu      TTTACCTCACTTTACTTAAATTTTACT----------------------------------------------------AGTTTGTATACTTCCGTCAT-
LaGr      ????????????????????????????????????????????????????????????????????????????????????????????????????
LaOr      TAACCCAAAGCTTTCCTTGTACCACAGCT------------------------------------------------------TGTGTATGGCCGTTTAA
LaSp      ????????????????????????????????????????????????????????????????????????????????????????????????????
LiLi      TAGCCCTTACCTTAT----TGCGT------------------------------------------------------------GTGTATGGCTGTAGAA
LimariaSp TGTACCTTACCTTGCCTTGTAA---------------------------------------------------AGAGTCAGCCGCTATACCGCCGTTGT-
LimaSp    TGTACCTTACCCTCCCTTGTAATCTGRTT------------------------------------AAAGCAGAGCTGTCAGCCGCTATACCGCCGTTGT-
LiPaGa    TTTACCTTACCCCATCTTGTAATTT------------------------------------------------TTGGTCAGCCGCTATACCGCCGTTGT-
LoLa      CTTACCTTACCTTACT----------TTCGT---------------------------------------------------TTTTCCATCGCCGTTGAG
LuDi      AATACCTTACCTTATT----------TTAGT---------------------------------------------------TTTTACATCGCCGTTGAG
LuHe      ????????????????????????????????????????????????????????????????????????????????????????????????????
MaCo      TGTACTTTACCTTTATCATTAACCTTTTA----------------------------------------------------------TACCGCCGTTGTA
MaLi      TGTACTTTACCTTTATCACTAACCTTTTA----------------------------------------------------------TACCGCCGTTGTA
MeLu      AAAATCTTACCTTTAATTTT--CCTTTCA----------------------------------------------------------TATCGCCGTTGTT
MeMe      AAAATCTTACCTTTAATTTT--CCTTTCA----------------------------------------------------------TATCGCCGTTGTT
MePe      AAAATCTTACCTTTAATTTT--CCTTTCA----------------------------------------------------------TATCGCCGTTGTT
MeSp      ????????????????????????????????????????????????????????????????????????????????????????????????????
MiNo      AACATCTTACTGTACCTTGAAGAA---------------------------------------------------GAACAGCTGGTGTATTGCCGTTGT-
MiYe      AGCATCTTACTGTACCTTGAAAAA---------------------------------------------------GAACAGCCGGTGTATTGCCGTCGT-
MoSp      TGATCCTTAGCTTAAATTATGCGT------------------------------------------------------------GTGTATGGTTGTTTAT
MuSe      TGTTCCTTTTTCTATTTTGCATTTGTATG-------------------------------------------------------GTTCTTTACCTTCATT
MyAr      ????????????????????????????????????????????????????????????????????????????????????????????????????
MyEd      TGAGCCTTGTCTTAT-TAGTGCGT-----------------------------------GTGTATGGTTGTTTACTCTAATATGGTGAGTGTCCGGGTAA
MyGa      TGAGCCTTATCTTAT-TAGTGCGT-----------------------------------GTGTATGGTTGTTTACTCTAATATGGTGAGTGTCCGGGTAA
MoPh      TGATCCTTAGCTTAAATTATGCGT------------------------------------------------------------GTGTATGGTTGTTCAT
MySp      AGAGAATTATTCTTGTAAAACAATAATTCT------------------------------------------------CATGTTTTTCAAGGGTATCAAT
MyTr      TGAGCCTTGTCTTAT-TAGTGCGT-----------------------------------GTGTATGGTTGTTTACTCTAATATGGTGAGTGTCCGGGTAA
NeCo      GAAATCTTACCTGCTCTTGTCAAAT-----------------------------------------------------CAGGTGACGTATGGCCGTCGA-
NuCo      TATACTACCCTTTCTGTGTTTTTTAC-------------------------------------TACTGTAAAATGATTTAGTTGGTTTATTGCCGTCGGA
NuDe      AAAATCTGACCTTTTTTGGTAAAATTA--------------------------------------------------TCAGCCTGTATACCGCCGTTA--
NuNu      TATATCTGACCTTTCTTAGTATCTATC----------------------------------------------------AGTTTGTATACCGCCGTTG--
NuSp      --AATCTAACCTCTATTTGTTTAATGCAGT----------------------------------------------------TTGTATACCGCCGTTAGG
OsEd      GATATCTTACCCGCTCTATATGGT-----------------------------------------------------------AATGTACTGCCGTCGA-
PaCa      AGCATCTTACTGTACCTTGAAAAA---------------------------------------------------AAACAGCTGGTGTATTGCCGTCGT-
PaEu      AACATTTTACCTTTAGTATT--CTTTGCA----------------------------------------------------------TACCGCCGTTGAG
PaPi      AAAACCGTACCCTACCTTGTAAATGTT---------------------------------------------------CAGCTTGTATACCGCCGTTGAC
PaSp      TTTATCAGACCACATCTTGAAGAT---------------------------------------------------GGACAGCCGGTGTACTGCCGTTGT-
PeCl      AGCATCTTACTGTGCCTCGAAGGA---------------------------------------------------GTGCAGCTAGTGTATTGCCGTTGT-
PeJa      CATATCTTACTGAGTCTTGAAAAA---------------------------------------------------GTGCAGCTGGTGTATTGCCGTTGT-
PiAl      TTAATCTCATCTTTCCTGGTAAAAT-----------------------------------------------------CAGG-GGTATATCGCCGTT---
PiFu      TTAATCTCATCTTTTCTGGTAAAAT-----------------------------------------------------CAGG--GTATATCGCCGTT---
PiMu      ATAACCTTACCTTCCCTTGTCTTGT-----------------------------------------------------GAGAACAAGTCAGGCTGTTTA-
PinMac    TTAATCTCATCTTTCCTGGTAAAAT-----------------------------------------------------CAGG-GGTATATCGCCGTT---
PinMax    TTAATCTCATCTTTTCTTGTAAGAT-----------------------------------------------------CAGG-GGTATATCGCTGTT---
PiSp      ????????????????????????????????????????????????????????????????????????????????????????????????????
PlCo      ????????????????????????????????????????????????????????????????????????????????????????????????????
PlMa      AGCATCTTACTGTGCCTTGAAGGA---------------------------------------------------GTTCAGCTGGTGTATTGCCGTTGT-
PsCo      ????????????????????????????????????????????????????????????????????????????????????????????????????
PtHi      TTAATCTCATCTTTTCTGGATAAAT-----------------------------------------------------CAGGTGGTGTACGGCCGTAGG-
PyGr      AAAACCTAAGCTATTCTTGTAT-ACAGCT------------------------------------------------------TGTGTACGGCCGTTTAT
QuQu      TTAACTCAAGCTTTTCTTTGCACTCAGCT------------------------------------------------------TGTGTATGGCCGTTTAT
SaMo      GATATCTTACCTACCCTATATGGT-----------------------------------------------------------ATCGTACTGCCGTCGA-
SiCo      AATACTTTACTTTTTTTTTTT-CTTTATA----------------------------------------------------------TACCGCCGTTGTC
SiLo      TTAGATACCCTACTATCCCTCAATAAACATTTCT------GACCAGAAAAA----------------------GAAAACTCAAGAAACTTGGCGGTCTCA
SolemSp   ????????????????????????????????????????????????????????????????????????????????????????????????????
SpGa      ---ATCTTACCCCACCTTGTAATTAATGA----------------------------------------------AGTCAGTCAGTGTACTGCCGTTGT-
SpSp      ????????????????????????????????????????????????????????????????????????????????????????????????????
StLa      TGTATTATACTTGTTTTTGAAAAAGTTTGG----------ATAATTTTAGGTGTTTTGACTAAGGTTTGAGAGACTTGCAGCTGGTGCATGGCCGTTG--
ThCl      AAGACCTGACCTTTATTTGCTTTCA-------------------------------------------------------GTTTGTATACCGTCGTCG--
ThDi      AACACCTTACCCCCTCTTGAA-TCTTTTAACA------------------------------------------------GTTCGCATACCGTCGTTGGC
TiOv      AACATCTTACACTTAGTATT--CTTTGCA----------------------------------------------------------TACCGCCGTTGAG
TrDe      ????????????????????????????????????????????????????????????????????????????????????????????????????
TrMa      AGAACCTTACCCCATATGTTT-CTATCTG----------------------------------------------------------TACGGCCGTTGAT
TrSq      ????????????????????????????????????????????????????????????????????????????????????????????????????
UnCr      ????????????????????????????????????????????????????????????????????????????????????????????????????
UnPi      AAATCTTAGCTACCCTCG-TACTTCAGCT------------------------------------------------------TGTGTATGGCCGTTTAT
UnTu      ????????????????????????????????????????????????????????????????????????????????????????????????????
VeCa      AAAATCTTACCCTTAGTATT--CTTTGCA----------------------------------------------------------TACCGCCGTTGTA
VeEl      TAACCCCAAGCCTTCCTTGTATCACAGCT------------------------------------------------------TGTGTATGGCCGTTTAA
VePh      AGAATTTTACCTTTAGTTTT--CTTTATA----------------------------------------------------------TACCGCCGTTGAG

AbLo      ????????????????????????????????????????????????????????????????????????????????????????????????????
AcBu      ------------------------------------------------CACTTCCCAGTC----------TGAGCGGTATTCAAAGGGGGGGATTTTTGG
AcEx      ------------------------------------------------CACTTCCCGGTC----------TGAGCGGTACTCAAAGGGGGGAATTTCGGT
AcOo      ????????????????????????????????????????????????????????????????????????????????????????????????????
AcTu      AG--------------------------------------------------------------TCGTCTTTAAAGAAGTGCGGCTTAATTCCTTTT---
AdCo      ------------------------------------------------CAGCTTGTTGTG----------TGAGCAGAGAGAAACAGGCTCAAAGGA---
AlJa      GT--------------------------------------------------------------TTGCTTAACAAAAACCTAAAAGGAAACATAACAACT
AmPl      ------------------------------------------------CAGCTTGTTGTT----------CGAGCAGAGAGAAACAGGCTTAATGGTTTT
AnAn      ????????????????????????????????????????????????????????????????????????????????????????????????????
AnCy      GC--------------------------------------------------------------TTGCTCATAGAAGAAAAAAAAGGAAGCAATAGGACT
AnDi      -------------------------------------------------------TCGCGTGCTTC-TCGTGAGGGAGTAG---CGAGATCCAGTGCGCA
AnOv      -----------------------------------------------------------GTGCACC-TAGGAATAGGGTTG---CGAGATTCTTTATTTT
AnSp      ????????????????????????????????????????????????????????????????????????????????????????????????????
AnTr      -----------------------------------------------------------GTGCTCC-TCGTGATAGGGTTG---CGAGATTCTCCGTTTT
ArIr      ------------------------------------------------CAGCCTGTTGT-----------TGAGCAAAGAGAAACAGGCTTAAAGGATTC
AsCfrCa   ---------------------------------------------------------TAATCTACATTCTTGAGATAATAGAAGTAGGTGTAGTAGTTTT
AsSp      --------------------------------------------------------TAAGTTT-GTGCTGTCAGGGTCTTAAAGTAGTTCGATTACGGTC
BaBa      --------------------------------------------------------TAAACTT-TCGCTGACAAAGGTTAATTAAAAGTAAGTAGGAGCC
BaCfrSe   -------------------------------------------------------TAAGTTT--AGGTTGTAAGACAGGA-----------GGCTTGA--
BaPa      -------------------------------------------------------CCAGCTC--TTGTTTTGAGGCACTGAGGAAAGGATGAAAAGCGCA
BaRe      -------------------------------------------------------TAAGCTT--TAA-CTGTAAGGTGTATGGCCAGAGTCTTAATG---
CaSp      ????????????????????????????????????????????????????????????????????????????????????????????????????
CaVa      --------------------------------------------------------AATCTA--TA--CTGTGAAT------------------------
CeEd      AG--------------------------------------------------------------TCATCTTTTAAGAAGAATGGCGAAGCTCTTT-----
ChBr      ------------------------------------------------CAGCTTGTAGTA----------CGAGCGAAGAGTAACAGGCTCAACGGAACT
ChFa      ------------------------------------------------CAGCTTGTTGTT----------CAAGCAAGGAGAAACAAGCTTAATGGAGCT
ChIs      ------------------------------------------------CAGCCTGTTGTT----------CGAGCAG-GAGAAACAGGCCCAA-GGAACT
ChLi      ------------------------------------------------CAGCCTGTTGTT----------CGAGCATAGTGGAACAGGCTAAGTGGAGCT
ChMu      ------------------------------------------------CAGCTTGTGGTT----------CGAGCTATACGAAACAGGCTTAATGGAATT
ClSp      ????????????????????????????????????????????????????????????????????????????????????????????????????
CoCa      ????????????????????????????????????????????????????????????????????????????????????????????????????
CoFl      AGG--------------------------------------------------------TGTACCTAAAGGGGAAAGATTGCAGCGAGATATCATTAAAT
CrAn      --------------------------------------------------------AAGCTTT-ATGATGTGAGTAAATAAAAATAGG------------
CrAr      --------------------------------------------------------AAGCTT--ATGATGTGAGTAAGTGAAAATAGG------------
CrGi      --------------------------------------------------------AAGCTT--ATGATGTGAGTAAATAAAAATAGG------------
CrHo      --------------------------------------------------------AAGCTT--ATGATGTGAGTAAATGAAAATAGG------------
CrIr      --------------------------------------------------------AAGCTT--ATGATGTGAGTAAATGATAATAGG------------
CrPl      GC--------------------------------------------------------------TTGCTCATAGAAGAAAAAAAAGGAAGCAATAGGGTT
CrSi      --------------------------------------------------------AAGCTT--ATGATGTGAGTAAGTAAAAATAGG------------
CrVi      --------------------------------------------------------AAGCTT--ATAATGATAGTAGGCGGAAATAGG------------
CuRo      AA--------------------------------------------------------------TTTATGCTTAAGGTTGTAAAAAGTGTTTTCTCGCTA
DonSp     ????????????????????????????????????????????????????????????????????????????????????????????????????
DosSp     ????????????????????????????????????????????????????????????????????????????????????????????????????
DrBu      ????????????????????????????????????????????????????????????????????????????????????????????????????
DrSt      ????????????????????????????????????????????????????????????????????????????????????????????????????
EnDi      AA--------------------------------------------------------TCTATCTTG-------------AAGAGTGAAGATTTAGGTGT
EpToRa    ????????????????????????????????????????????????????????????????????????????????????????????????????
GaAl      AGTTTTTTTT-------------------------------------------------------------TAGGGAGGTTAGGTAGAAGCATAAAATGT
GeGe      ????????????????????????????????????????????????????????????????????????????????????????????????????
GrEb      TTAATT-----------------------------------------------------------------TCCTATGGGAGCCTGTTATTT--------
HaRu      G-ATAGATCACCCTTGAGGGGCTT-------------------------------AAAGTGGTCGGGAAGAGAAGCCAAAAGTTGTAGGTTGTTATTTTA
HiAr      GAGA-------------------------------------------------------TGAGTATGGCGAGTGGTCATAAAATGGAAAAAATTAATTAA
HyCu      GC--------------------------------------------------------------TTGCTCAAAAAAGATTTAAAAGGAAGCAATGGAGAC
HyHy      --------------------------------------------------------AATGGCGCTTGAAGTGATTGTTCAACAAAGTT-----GTGCAAA
HySc      GC--------------------------------------------------------------TTGCTCAAAAAAGATTTAAAAGGAAGCAATGGAGAC
InJa      GC--------------------------------------------------------------TTGCTCAAAAAAGACCCCAAAGGAAGCAACGGGGCC
IsSp      AGATGAAAAGCGTGCAAAGAAGT--------------------------------GAGGGCCGGAAGAGCAATCTGTCGGGGTTAGTTGAAGTTAATTCT
KaTu      -AAGTTAACTACTCAAGAC-------------------------------------------------------------------------------AA
LaGr      ????????????????????????????????????????????????????????????????????????????????????????????????????
LaOr      GC------------------------------------------------------------TTGCTCAGAAAAGAAAATAAAGGAGGCAACTA-GGTTA
LaSp      ????????????????????????????????????????????????????????????????????????????????????????????????????
LiLi      TCTGCGTCACAATGCGGGTGTGCAACGTTCTTTGTTAGCATTCGAGTAAATCCGAGGAGGCTATGAATTTATTCTTCGTGTGGGCGTGAGGCCTTTCTTG
LimariaSp ------------------------------------------------TACTTTTCAGTC----------AAAGCGAAGCTTAGAGGGGGAGGATGGTGG
LimaSp    ------------------------------------------------TACTTTTTCGTC----------TGAGTGAGGAAAAGAGGGGGAGGATGGTAA
LiPaGa    ------------------------------------------------TACTTTCTCGTC----------TAAGTGGAGAGAAGGGGGGGAGGATGGTAA
LoLa      TT-------------------------------------------------------------TTTCTTTAAGAGGGCAAAAAAACGGCACT-ATTACTT
LuDi      TT--------------------------------------------------------------TTTCCTTAAAGGAATGGAAAATGGGCGTAATTATTA
LuHe      ????????????????????????????????????????????????????????????????????????????????????????????????????
MaCo      A-----------------------------------------------------TTCATCTAACTCGAAAAGAAAAATTTTAGGTGGACACACTTGATTA
MaLi      A-----------------------------------------------------TTCATCTAACTCGAAAAGAAAAATTTTAGGTGGACACACTTAATTT
MeLu      AG---------------------------------------------------------TGGGTTTTTAAAAATTGACTCGCGTTGAACAAATATTAAAT
MeMe      AG---------------------------------------------------------TGGGTTTTTAAAAATTGACTCGCGTCGAACAAATGTTAAAT
MePe      AG---------------------------------------------------------TGGGTTTTTAAAAATTGACTCGCGTTGAACAAATGTTAAAT
MeSp      ????????????????????????????????????????????????????????????????????????????????????????????????????
MiNo      ------------------------------------------------CAGCTTGTTGTT----------CGAGCAGAGAGAAACAGGCTCAATGGAGCT
MiYe      ------------------------------------------------CAGCCTGTTGTT----------CGAGCAAAGAGAAACAGGCCCAATGGAACT
MoSp      T-------------------------------------------------------------------TGATCGATATATGTAAAGTA------------
MuSe      TGTAA----------------------------------GCTTTTAGGTAAACTTTATAATTTGGTTATTAGTGTGCTACATTAAAAGCT------GGGT
MyAr      ????????????????????????????????????????????????????????????????????????????????????????????????????
MyEd      AAATTTTGGTTATTGCTAAAGTTAG--------GGTTTATTTTATTGGTTAAGTTTGGTAAAATAAGTTAGCTTTAGCTAGATGCAGCTAGTAGAAGGGG
MyGa      AAATTTTGGTTGTTGCTAAAGTTAG--------GGTCTATTTTATTGGTTAAGTTTGGTAAAATAAGTTAGCTTTAGCTAGATGCAGCTAGTAGAAGGGG
MoPh      T-------------------------------------------------------------------TGATCGATATATGTAAAGTA------------
MySp      TCAGATTGACACGCAGCTA------------------------------TAAAAGGGTTAGCCTGGATTACAATTAAAACTCAATATAATTAGGTTAGGT
MyTr      AATTTTTGGTTATTACTGAAGCTAA--------CTCTTATTTTACTTGCTGAGTTCGGTAAGATAAGTTACTTTTAGTTAGGTGCAGCTACTAGAATTGG
NeCo      --------------------------------------------------------AATGGCCCATGAAGTGATTGTTCAACAATGTCACGA-GCGGGAA
NuCo      --------------------------------------------------------GAAAGTTCATATCGTGAGGGGATGAAAATGTGG----------C
NuDe      TCAGTTTATTTTTAAAAAGAT---------------------------------------------------AGTAATAAACGTAATTAATATATATATA
NuNu      TTAGCTTATCCTTTAGGGGAT---------------------------------------------------AATAATAAGCGAA----------ATAAG
NuSp      TTAGTTTATTTCTGAGAATAA---------------------------------------------------GGTAATAAGCGTAATTAGTAATTGTCTT
OsEd      --------------------------------------------------------AAGCTT--ATGATGTGAGTGTATAAAAATAGG-----------C
PaCa      ------------------------------------------------TAGCCTGTCTTT----------CTGGTAAAGAGAAACAGGCTCAATGGAACT
PaEu      A---CAGGCTTTTGGGGGTTGA---------------------------AGAACTTAACACAATATATATGAAAAAAAATAAAATAAAAAGTATTAATAC
PaPi      A-GGGTACCTTTTGAGGGGT---------------------------------------------------GAGTAGTATGTGACACCTACCTTTAAAAC
PaSp      ------------------------------------------------CAGCTAGTGGTTG---------TGAGCAGGTAGAAACTAGCTTAATGGAGGC
PeCl      ------------------------------------------------CAGCTTGTAGTA----------CGAGCGAAGAGTAACAGGCTCAATGGAACT
PeJa      ------------------------------------------------CAGCTTGTTGTT----------CGAGCAAGAG--AACAGGCTTAATGGATCC
PiAl      --------------------------------------------------------AAAGGGC-ATAACGAAATAGGATAAAAATGGC------------
PiFu      --------------------------------------------------------AAAGGCT-ATAGCGAGATCGGATCAAAATAG-------------
PiMu      -------------------------------------------------------TCCCCGT--CTAAAGTTTTTAGTTTGAGCTAGG------------
PinMac    --------------------------------------------------------AAAGGGC-ATAACGAAATAGGATAAAAATGGC------------
PinMax    --------------------------------------------------------TAGGGG--GCGGAGAGATCAGAAAGAAGCTTC------------
PiSp      ????????????????????????????????????????????????????????????????????????????????????????????????????
PlCo      ????????????????????????????????????????????????????????????????????????????????????????????????????
PlMa      ------------------------------------------------CAGCTTGTAGTA----------CGAGCGAAGAGAAACAGGCTCAATGGAACT
PsCo      ????????????????????????????????????????????????????????????????????????????????????????????????????
PtHi      --------------------------------------------------------TATGGGT-GTAAGGTAACTGGACAGAAATATT------------
PyGr      GC--------------------------------------------------------------TTGCTCGCAAAAGAAAATAAAGGAAGCAATGGGAGT
QuQu      GC--------------------------------------------------------------TTGCTCATAGAAGACTTAAAAGGAAGCAATTGGATT
SaMo      --------------------------------------------------------AAGTGT--ATGATGTGAGTAAGCTAGAATAAA------------
SiCo      AA--------------------------------------------------------TTTATCTTG-------------AAGAGAAAAGTTTTAGGTGT
SiLo      GCATC-------------------------------------------------GACTCAGGGGGGCCTGTTTAATAAAATGATAACCCACACACAAAAC
SolemSp   ????????????????????????????????????????????????????????????????????????????????????????????????????
SpGa      ------------------------------------------------CAGCTGGTTG---------------CGTAAAGAAAGCAAGCTGAAAGCGGCC
SpSp      ????????????????????????????????????????????????????????????????????????????????????????????????????
StLa      --------------------------------------------------------TCAGTCT-ATGTTGTGAGATAAAATGGTTAAAATAGGCTGAA--
ThCl      TCAGGTAACTTTTTAGAAAAA---------------------------------------------------AGAAGTTAGCAATT----------GAGC
ThDi      AG---------------------------------------------------------TTTTCACTGCGAGGGTACAGGAGATTGCGGAAATCAACCAG
TiOv      G-------------------------------------------------------GTAGTCACGCGATCGAAAAAAAGCTAGCGGAAGATATAATATGC
TrDe      ????????????????????????????????????????????????????????????????????????????????????????????????????
TrMa      AG--------------------------------------------------------------TTTATCCTAAAGGGATAGGCGCAA-TTCCTTATTAT
TrSq      ????????????????????????????????????????????????????????????????????????????????????????????????????
UnCr      ????????????????????????????????????????????????????????????????????????????????????????????????????
UnPi      GC--------------------------------------------------------------TTGCTCGAAAAAGAAAAAAAAGGAAGCAATAGAACC
UnTu      ????????????????????????????????????????????????????????????????????????????????????????????????????
VeCa      G---------------------------------------------------------GCAGTTCCTGACGAGTAAGAGTCTGGCGAAATATAGGATAAC
VeEl      GC--------------------------------------------------------------TTGCTCAGAAAAGAAAACAAAGGAGGCAATCAGGCT
VePh      ATCTGCCTTAGGTGGATAA-----------------------------GAACTTATACTTAAAATAAATAATAGTTAGATTTAGTGTAATATAATATTAG

AbLo      ????????????????????????????????????????????????????????????????????????????????????????????????????
AcBu      TACTGTTTTAGGCTGTGTTGGGGTGGGGG-CAGGAAAATCTTTTTTGTTTTACATTTCCCAAA-----GTATAAAGTTTGTACCATGAAGACAGGTTAAG
AcEx      ACGTATCCTT-------------------------AAATATTTAAGGCTCTAC-------------------------TGTACCATGAAGACAGGTTAAG
AcOo      ????????????????????????????????????????????????????????????????????????????????????????????????????
AcTu      ---------------------GTAACAGGA------------------------------------------------------AGCAATTCAGGTAAAT
AdCo      ----------------------------------------------CGAAGG-----------------------------TCCCTAAATTCAGGTCGGA
AlJa      TAATAAA--------------------------------------------------------------------------CTTAATAACTCAGGT-GAC
AmPl      TATTT--------------------------------GATAAGTTTCATAAAAA---------------------------TCCATGAATTCAGGTCGTA
AnAn      ????????????????????????????????????????????????????????????????????????????????????????????????????
AnCy      AATTA----------------------------------------------------------------------------CCCAAAAATTCAGGT-GAC
AnDi      TGAA----------------------------------ATGTATTCGTGTCGGTGAGT------------------------GGAGGAAGGCAGGTCGTC
AnOv      TGTT--------------------------------GTATGCATTTATAAAA------------------------------GAAGTAAGACAGGTCGAC
AnSp      ????????????????????????????????????????????????????????????????????????????????????????????????????
AnTr      TGTT--------------------------------GTGTGCGATTATGGCA------------------------------GAAGTAAGACAGGTCGAC
ArIr      TTTT-----------------------------------AAAAAGTAGAAGAGT---------------------------TCCTTGAATTCAGGTCGTA
AsCfrCa   TACGAAAATTATGAAAAGTACAAAATAGCTTTATGAAATATTAGCATGTATTTTTTAGA-------GA-TAAGCTGGTTGTGCTATTAATTCAGGTCGTT
AsSp      GATCTTAGT-------TGTAAAGAAACAAGCAAGAAACGTTTTAATTTTTTAGGGTGTGCT--------ATTTTTTAAATTCGTAGTAAGTCAGATCGTT
BaBa      GTTTGTGAT------TGATGAGTGTATGTAATTGGCGTGTCCGGTTGTAATTTGCTTGGAC--------GTGTTATTGAAACGGAGTAAGTCAGGTCGTT
BaCfrSe   ---------------------------------------TCCAA--------------------------------CGTGTTGGACGAAGTCAGATCGTT
BaPa      ATTCGT---------TGGAACCCCCGTATTATGAGGGGGTG-GACTGTGAAATGCAGAGT---------------TTAGGACGAAGGAAGTCAGATCGTT
BaRe      --------------------------------------------TTG-----------------------------------GAATGAAGTCAGATCGTT
CaSp      ????????????????????????????????????????????????????????????????????????????????????????????????????
CaVa      ---CAACATTGATAAGATGGAAGAAGTTGGTTTTTTAGTTTACATAAAGTGTTTT--------------------------GCTAGAAATTCAGGTCGTT
CeEd      -----------------------AATGAAG------------------------------------------------------AGAAATTCAGGTAAAT
ChBr      TCT----------------------------------GACAAGTTCAGCAAGGA---------------------------TCCATGAATTCAGGTCGAA
ChFa      GGC----------------------------------GATGTTAATCGACAGGG---------------------------TCCGTAAAGTCAGGTCGAA
ChIs      GGC----------------------------------GATTT--GTCGACAGGA---------------------------TCCATAAAGTCAGGTCGAA
ChLi      AAC----------------------------------GATACCTGTCGTTAGAT---------------------------TCCAGGAATTCAGGTCGTA
ChMu      AGT---------------------------------CGACT--GGTCGACAAAC---------------------------GCCATGAATTCAGGTCGAA
ClSp      ????????????????????????????????????????????????????????????????????????????????????????????????????
CoCa      ????????????????????????????????????????????????????????????????????????????????????????????????????
CoFl      TTAAAATGTGAAGA-------------------------------------------------------------------------AGTTCAGGTAGAC
CrAn      ----CCCAATCTTGGGGTTTTAAG-------------CAATTAATAATCAT--------------------------GCCGAGGGCTAGGTCAGGTCGAA
CrAr      ----CCCGATCTTGGGGTTTTAAG-------------TAATTAATAATCAT--------------------------GCCGAGG-CTAGGTCAGGTCGAA
CrGi      ----CCCAATCTTGGGGTTTTAAG-------------TAATTAATAATCAT--------------------------GCCGAGG-CTAGGTCAGGTCGAA
CrHo      ----CCCAATCTTGGGATTTTAAG-------------TAATTAATAATCAT--------------------------ACCGAGG-CTAGGTCAGGTCGAA
CrIr      ----CTTGATCTCGGGGTTT-AAG-------------AAATTAATAATCAT--------------------------GCCGAGGCTAGAGTCAGGTCGTA
CrPl      AACCA----------------------------------------------------------------------------CCCAAAAATTCAGGT-GAC
CrSi      ----CCCAATCTTGGGGTTTTAAG-------------AAATTAATAATCAT--------------------------ACCGAGG-CTAGGTCAGGTCGAA
CrVi      ----CTCGTTCTTAGTATTTTAAA-------------AACTTAAA----GT--------------------------ACTGAGG-CTACGTCAGGTCGAA
CuRo      AAACAG-------------CAGGTAC---------------------------------------------------------------TTCAGGTAGAC
DonSp     ????????????????????????????????????????????????????????????????????????????????????????????????????
DosSp     ????????????????????????????????????????????????????????????????????????????????????????????????????
DrBu      ????????????????????????????????????????????????????????????????????????????????????????????????????
DrSt      ????????????????????????????????????????????????????????????????????????????????????????????????????
EnDi      TTA----------TAATATTTATATTATT---------------------------------------------------------GAATTCAGGTAAAC
EpToRa    ????????????????????????????????????????????????????????????????????????????????????????????????????
GaAl      TTT-----------TGTTGGA------------------------------------------------------------CATTGTAATTCAGGTAGAC
GeGe      ????????????????????????????????????????????????????????????????????????????????????????????????????
GrEb      -------AATTCGATGATCCACGAGAAATCAAACTTTAT-CTTGTT--TTTCCAGTCAATATAT----------------------CGTCGTATGAATTC
HaRu      TTTACGAGTAATTGTGGCTGATAC----------------------TTGTTATGCTGTGGGGCCTAAGGGTTCTT-CAGTCGTTAGCTTCTCAGGATGCC
HiAr      AATT---------AAATAAATATCCCAAG---------------------------------------------------------TAATTCAGGTAAAC
HyCu      CACT-----------------------------------------------------------------------------CTCCATAATTCAGGT-GAC
HyHy      ACCTCAACATCTAAAGAATTAAGGTT---------ACAAGGTCAACACAGT--------------------------TGGAGGTTCTAGGTCAGGTCGAC
HySc      CACT-----------------------------------------------------------------------------CTCCATAATTCAGGT-GAC
InJa      ATCT-----------------------------------------------------------------------------CCCCCCAATTCAGGT-GAC
IsSp      -TCTCCCCTCGCCGGCGGCTTCGGCGGCCACCCCCC-AACCTTTACGCCGTCGGGGTTGAGCTAG----GTCCGTTAGAACTTAAATTTGTCAGGTCGAT
KaTu      CTCT------------------------------------------CTATTATGAC------------------------------------AGGTCAAA
LaGr      ????????????????????????????????????????????????????????????????????????????????????????????????????
LaOr      CAA------------------------------------------------------------------------------CCTCACAATTCAGGT-GAC
LaSp      ????????????????????????????????????????????????????????????????????????????????????????????????????
LiLi      GTTGGTGTGACAACACACGAGGGGTTTTCTGGTTTCAGCGGACCCTTTTGT--------------------------------TGCCTATTGAATTCGGC
LimariaSp GAGAGGG-----------------------------AAAATCCGATCTCCCAC------------------------------CACGAAGGCAGGTTTAG
LimaSp    AGAAGAAC----------------------------ATGATGTTTCTTTTTAC------------------------------CACGAAGGCAGGTTTAG
LiPaGa    GGGGAATT-------------------------------------TCCTTTAC------------------------------CACGAAGGCAGGTTTAG
LoLa      AGTTGT--------------TAATTAACGGCTGAGT------------------------------------------------ATCAATTCAGGTCGAC
LuDi      AGTCGT-------------TAATTAGCGATTTGGT-------------------------------------------------TTTAATTCAGGTCGAC
LuHe      ????????????????????????????????????????????????????????????????????????????????????????????????????
MaCo      TAAA---------AA--TGAAGTGTATT-----------------------------------------------------------AATTCAGGTAAAC
MaLi      TAAA---------AA--TAAAGTGTTTT-----------------------------------------------------------AATTCAGGTAAAC
MeLu      TTTT---------TAATT-ATTTGTAAT-----------------------------------------------------------AATTCAGGTAAAC
MeMe      TCTT---------TAATTCATTTATAAT-----------------------------------------------------------AATTCAGGTAAAC
MePe      TCTT---------TAATTCATTTGTAAT-----------------------------------------------------------AATTCAGGTAAAC
MeSp      ????????????????????????????????????????????????????????????????????????????????????????????????????
MiNo      AGC----------------------------------AATGTTTATTGAAAGAA---------------------------TCCATGAATTCAGGTCGAA
MiYe      GGC----------------------------------GATTT--GTCGACAGGA---------------------------TCCGTAAAGTCAGGTCGAA
MoSp      -TTGGTG-CAGCT-CTTTTGATAAGG----------------------------------------------------------AAAAATTCAGATTGAC
MuSe      TTTA-TGACGAATACTTGTTATCGTTATATGGAGTGCCTTTA-----------------------------------------AAATAATTGAGATTGAC
MyAr      ????????????????????????????????????????????????????????????????????????????????????????????????????
MyEd      TTTATTCACCTTTGTAGCACAGCTTCAA--------------------------------AAATAATTCAGATTGACATGCAGCTTATGATAAGGTTAAT
MyGa      TTTATTCCCCTTTGTAGCACAGCTTCAA--------------------------------AAATAATTCAGATTGACATGCAGCTTATGATAAGGTTAAT
MoPh      -TTGGTG-CAGCT-CTTTTGATAAGG----------------------------------------------------------AAAAATTCAGATTGAC
MySp      CTTTAACATGGGCTATTAAAATAGTCTTCTTGTTCAGCTCTCGCCTAAACAG-------------------------GGAGGCAAGTACTTTAGACGAAA
MyTr      CT-ATATGCCCATGTAGCACAACTTCAA--------------------------------AAATAATTCAGATTGACATGCAGCTTATGACAAGGTTAAT
NeCo      ACCTCCCAATCGCGTGCATTAAGG-----------ACAGGG-----AAAGA--------------------------TCGAGGTTCTAAGGCAGGTCGAC
NuCo      TCAATTTAGTGCTGT---------------------GGTTGTTCTATAGC---------------------------GATGTAAGCGAAGTCAGGTCAAG
NuDe      TAAGT---------------------------------AAGTTTGGTTATGATTTC------------------------------------AGGTCAAG
NuNu      TAGT-------ATTTA----------------------TTACTATGCTGTGAATTC------------------------------------AGGTCATG
NuSp      GGGC------------------------------------TATTAGCTAGTATTTC------------------------------------AGGTCATG
OsEd      TTCATCTTAGGCATA----------------------GATTAGATCTATGT--------------------------GCTAAGA-CTAGGTCAGGTCGAA
PaCa      GGC----------------------------------GATTT--GTCGACAGGA---------------------------TCCGTAAAGTCAGGTTGAA
PaEu      TAAA---------GAATTTAATTATTTTTTATT------------TATAGATGGTTCTTA---------------------TATAGCAATTCAGGTAAAC
PaPi      TGCC---GAGAGATAC--------------GTGGTACGC-GTGGTTACGTAGGATCTATTAGGCGA--TGGCTAG---------AGGACAGCAGGTACAC
PaSp      CTAATAGTATTTATTT--------------------TGTCGAGGGGTATAAAT----------------------------TCCATGAATGCAGGTCAAA
PeCl      TCT----------------------------------GACAAGTTCAGCAAGGA---------------------------TCCCTGAATTCAGGTCGAA
PeJa      CGGT---------------------------------GATAATCTTCACGGGAA---------------------------TCCATGAATTCAGGTCGTA
PiAl      --TTGCAATTGGTTGAC---------------------------------------------------------------ACCAGCATATTCAGGTAA-G
PiFu      --TCACAATTGGTTTAT---------------------------------------------------------------ACCAGCTTATTCAGGTA--G
PiMu      ------AAAAATGTGACTAAAAAATTTTT------------------------------------------------TGTGGTTTCTAGGACAGGCCGAG
PinMac    --TTGCAATTGGTTGAC---------------------------------------------------------------ACCAGCATATTCAGGTAA-G
PinMax    --CGATCAATGGTTGATTTTTGTATGGTTTGGGGGAAAACGCAAAAATAG---------------------------GTGACCACTGAATTCAGGTAA-G
PiSp      ????????????????????????????????????????????????????????????????????????????????????????????????????
PlCo      ????????????????????????????????????????????????????????????????????????????????????????????????????
PlMa      TCT----------------------------------GATAAGTTCAGATAGGG---------------------------TCCTTGAATTCAGGTCGAA
PsCo      ????????????????????????????????????????????????????????????????????????????????????????????????????
PtHi      --CCGACAAGGCAGAGT---------------------------------------------------------------GGCACATAATACAGGTCCTT
PyGr      TACTA----------------------------------------------------------------------------CCCAAAAATTCAGGT-GAC
QuQu      AACC-----------------------------------------------------------------------------TCCACCAATTCAGGT-GAC
SaMo      --CGATGCCTTAAAGTAGTGGTT-----------TAACTAACGCATTAG----------------------------CTTTGAGACAAGGTCAGGTCGAA
SiCo      TAA----------TAATGGTT-TATTATT---------------------------------------------------------GAATTCAGGTAAAC
SiLo      GCCGTTAA---------------------------------------AAAATT--T-----------------ATATATCGTCGTTTTATTTCAATACAA
SolemSp   ????????????????????????????????????????????????????????????????????????????????????????????????????
SpGa      CAAT------------------------------------GAAGATCAATGAC----------------------------TTCATCAATTCAGGTCGAA
SpSp      ????????????????????????????????????????????????????????????????????????????????????????????????????
StLa      ---------------------------------------TCCGGTTGTGATAAGGT-------------------TCCTTTCGGGCGAAGTCAGGTCGTT
ThCl      TTTT------------------------------------AATAAGCTCTTACGTC------------------------------------AGATCAAG
ThDi      CAGA---------TAACCTG-GTCTTGGT---------------------------------------------------------AACTTCAGATAAAC
TiOv      TTAG-------------TGAAGTTAATATATA-----------------------------------------------------GCAATTCAGGTAAAC
TrDe      ????????????????????????????????????????????????????????????????????????????????????????????????????
TrMa      GTCTA----------AGTACAGGTAATAAGG-----------------------------------------------------TAGAATTCAGGTAAAT
TrSq      ????????????????????????????????????????????????????????????????????????????????????????????????????
UnCr      ????????????????????????????????????????????????????????????????????????????????????????????????????
UnPi      AACTA----------------------------------------------------------------------------CTCAAAAATTCAGGT-GAC
UnTu      ????????????????????????????????????????????????????????????????????????????????????????????????????
VeCa      CTTAT--------GGTTATATTTATAGA-----------------------------------------------------------TATTCAGGTAAAC
VeEl      TACAA----------------------------------------------------------------------------CCTCATAATTCAGGT-GAC
VePh      TGT----------TATTAGAGTAATTTT-----------------------------------------------------TATAGAAATTCAGGTAAAC

AbLo      ????????????????????????????????????????????????????????????????????????????????????????????????????
AcBu      GTAGCGCCTATGACAGG-GGGA-------------------GT--ATGT---------------GTTACAAGCTTTATTTTAGAGAG-------------
AcEx      GTAGCGCCTATGACAGG-GGGA-------------------GT--ATGT---------------GTTACAAGCTTAATTTTAGAGAG-------------
AcOo      ????????????????????????????????????????????????????????????????????????????????????????????????????
AcTu      GTGGAGATTATATTGAGGCC---------------------TTAGCTGA---------------GCTACAATTTATAATAAAGACG--------------
AdCo      ATGCTGCTGATGGTCCAAGGGA-------------------GC--GGGT---------------GTTACAGTTTTTATTT--AAACT-------------
AlJa      ACATAGCCCATGAAAAGCAG---------------------G-TCATGG---------------GATACAAATAATTATAATT-----------------
AmPl      ATACTGCCTATGGCTCAAGGGA-------------------GC--GGGT---------------GTTACAATTTATACTT-AGAATT-------------
AnAn      ????????????????????????????????????????????????????????????????????????????????????????????????????
AnCy      ATACAGCCAATTAGTAGCAG---------------------ATCCATGG---------------GATACAAATAAACA-TACTA----------------
AnDi      ATGCCGCCCATGA-AGGAGGC--------------------TTAGTTGA---------------GTCACATTGGATTATTTATCAAGCGGAACC------
AnOv      ATGCTGCCCATGG-AGGAGGC--------------------TTAGTTGA---------------GTCACATTAATGAG---ATTAAGCGGAAC-------
AnSp      ????????????????????????????????????????????????????????????????????????????????????????????????????
AnTr      ATGCTGCCCATGG-AGGAGGC--------------------TTAGTTGA---------------GTCACATTAAAGAG---ATTAAACGGAAC-------
ArIr      ATACTGCCTATGGCTCTAGGGA-------------------GT--GGGT---------------GTTACAATTTTAAGTT--GAAAT-------------
AsCfrCa   ATGCACCTTATGG-AAAAGGA--------------------TTAGCTGT---------------GTTACAATGCATAATTAGCCTAGTTC----------
AsSp      ATGCTGCCTATGA-ACAAGGT--------------------TTAGTTGA---------------GTCACAATGTGTAG---GTATTGTAATAC-------
BaBa      ATGCTGCCGATAA-TCAAGGTG-------------------TTCGTTGA---------------GTCACATTGCAGAG---AGCATGCGGAA--------
BaCfrSe   ATGCCGCG-ATGA-TTAAGGC--------------------TTAGTTGA---------------GTCACATTGAATAA---ATTTTTCGGAAT-------
BaPa      ATACCGCCAAAAA-ATAGGGC--------------------TTAGTTGA---------------GTCACACTGATTAG---ATCAAACGGAA--------
BaRe      ATGCTGCAATCGG-GTAAGGC--------------------TTAGTTGA---------------GTCACATTTATTAG---ATTTCG-GAAC--------
CaSp      ????????????????????????????????????????????????????????????????????????????????????????????????????
CaVa      ATGCTTCTTATGA-CAAAGGA--------------------TTAGCTGT---------------GTTACAGTGCCTTTCTGGCTTGGTTC----------
CeEd      GTGGAGGTTATAACAAGGGC---------------------TCAGCTGA---------------GCTACAATCCGATGCGGACATG--------------
ChBr      ATGCTGCCAATGGCTCAAGGGA-------------------GT--GGGT---------------GTTACAATTTTAGATTTAAAATT-------------
ChFa      ATACTGCCTATGGTACAAGGGA-------------------GC--GGGT---------------ATTACAATTCAAATTT-CGAAAT-------------
ChIs      ATACTGCCTATGGTACGAGGGA-------------------GT--GGGT---------------ATTACAATTCAAAATT-CGAAAT-------------
ChLi      ATACTGCCAATGGTGCAAGGGA-------------------GC--GGGT---------------ATTACAATTCTGACTT-AGAACT-------------
ChMu      ATACTGCCGATGGTAAAGGGGA-------------------GT--GGGT---------------ATTACAATTTGGATTT-AGAATT-------------
ClSp      ????????????????????????????????????????????????????????????????????????????????????????????????????
CoCa      ????????????????????????????????????????????????????????????????????????????????????????????????????
CoFl      GTGTAGGGTTTCTTAGGGGC---------------------TTAGCTGA---------------GTTACAAATGTAAAACAA------------------
CrAn      GTGCTCCTTATGG-GCAAGGGG-------------------TTAGCTGA---------------GAGACAAATATTTAGACATATAAAGA----------
CrAr      GTGCTCCTTATGG-GCAAGGGG-------------------TTAGCTGA---------------GAGACAAATATTTAGACATATGAAGA----------
CrGi      GTGCTCCTTATGG-GCAAGGGG-------------------TTAGCTGA---------------GAGACAAATATTTAGACATATAAAGA----------
CrHo      GTGCTCCTTATGG-GCAAGGGG-------------------TTAGCTGA---------------GAGACAAATATTTAGACATATAAAGA----------
CrIr      GTGCTCCTTATGG-GCAAGGGG-------------------TTAGCTGA---------------GAGACACATATTTAGACATATAAAGA----------
CrPl      ATATAGCCAATGAGCAGCAG---------------------CTTCATGG---------------GATACAAATAAATA-CACTA----------------
CrSi      GTGCTCCTTATGG-GCAAGGGG-------------------TTAGCTGA---------------GAGACAAATATTTAGACATATAAAGA----------
CrVi      GTGTTCCTTATGG-GCAAGGGG-------------------TTAGCTGA---------------GAGACAAATATTTAGACATACTAAG-----------
CuRo      ATACAGCTAATAATAAGGGAA--------------------CTAGGTGA---------------GCTACAATAAATTTAAATTC----------------
DonSp     ????????????????????????????????????????????????????????????????????????????????????????????????????
DosSp     ????????????????????????????????????????????????????????????????????????????????????????????????????
DrBu      ????????????????????????????????????????????????????????????????????????????????????????????????????
DrSt      ????????????????????????????????????????????????????????????????????????????????????????????????????
EnDi      GTGTAGGTTATGAAAAAGGC---------------------TTAGCTGA---------------GTTACAATTGTTTAACAAAA----------------
EpToRa    ????????????????????????????????????????????????????????????????????????????????????????????????????
GaAl      GTGTT-GGAATCTAGGAGGC---------------------TTAGTTGA---------------GTTATGATGATT-TAAGTTA----------------
GeGe      ????????????????????????????????????????????????????????????????????????????????????????????????????
GrEb      ACGTTATTAAAAACGTGAG-----------------TTAAAAATATTAATTAATAAA--------------TAATTCAGATCAAGAT-------------
HaRu      AGATCAAGGTGCAGCTTATGGTGAGGTGATGATGGGTTACAATAAC---TTATTTGT---------------TATACGGATTTTTCGCTGTATTTGTT--
HiAr      GTGGGGATTATAAGAGGGGC---------------------TTAGCTGA---------------GTTACAAATTTTAAAAAGA-----------------
HyCu      ATACAGCCAATGAAAAGCGG---------------------ATTCATGG---------------GATACAAATAAACA-CACT-----------------
HyHy      ACGTCCCCCATGG-GTAAGGGA-------------------TTAGTTGA---------------GAGGCAAATTCTTAAACGTAACGAG-----------
HySc      ATACAGCCAATGAAAAGCGG---------------------ATTCATGG---------------GATACAAATAAACA-CACT-----------------
InJa      ATACAGCTAATGGAAAGCTG---------------------ACTCATGG---------------GATACAAATAAATA-CACT-----------------
IsSp      GCGACCCCTATGG-A-AAGAGG-------------------TTAGTTGA---------------GTTACAGAATGACGAACTCCCAGAGG----------
KaTu      ACGCCAGTTATAGTAAAG--------------------ATAATATTAGG---------------GTTACAA--TTTAAA---TTTAAAAT----------
LaGr      ????????????????????????????????????????????????????????????????????????????????????????????????????
LaOr      ATACAGCCAATGGAAAGCTG---------------------CCCCATGG---------------GATACAAATAGCTAAAACTT----------------
LaSp      ????????????????????????????????????????????????????????????????????????????????????????????????????
LiLi      AAGGAAAGTACTTCAGGTTGACATGCAGCTATGGTAAGG-TCAGCCTGG---------------ATGACAGTTGTTATAACACACATAAGTCGG---ACT
LimariaSp GTAGCGCCCAAGGCGAG-GGGA-------------------GT--ATGT---------------GTTACAACCCTGACTTTGGATTA-------------
LimaSp    GTAGCGCCTAAGGGGGGAGGGA-------------------GT--ATGT---------------GTTACAAGCCTGAATTTGGATTA-------------
LiPaGa    GTAGCGCCTAAGGTGGGAGGGA-------------------GT--ATGT---------------GTTACAATCCTGATTTTGGATGA-------------
LoLa      ATGGAGCTA-TAGTAAGGGG---------------------TTATATGG---------------GTTACAATTTTTTAGAAAAG----------------
LuDi      ATGGAGCTG-TAGTAAGGGG---------------------TTATATGG---------------GTTACAATTTTTTAGAAAAG----------------
LuHe      ????????????????????????????????????????????????????????????????????????????????????????????????????
MaCo      GTGA--AGGTTATAAAGGGC---------------------TTAGCTGA---------------GTTACAATTGTTTTTCCACG----------------
MaLi      GTGA--AGGTTATAAAGGGC---------------------TTAGCTGA---------------GTTACAATTGTTTTTCCATG----------------
MeLu      ACGTAGGTGTTTTAAAGGGG---------------------TTAGCTGA---------------GTTACAATTATGAAATAAAACGGATGGAAGATCTAT
MeMe      ATGTAGGTGTTTTAAAGGGA---------------------TTAGCTGA---------------GTTACAATTATAAAATAAAACGGATGGAAGATCTAT
MePe      ATGTAGGTGTTTTAAAGGGA---------------------TTAGCTGA---------------GTTACAATTATAAAATAAAACGGATGGAAGATCTAT
MeSp      ????????????????????????????????????????????????????????????????????????????????????????????????????
MiNo      ATACTGCCAATGGTACAAGGGA-------------------GT--GGGT---------------ATTACAATTCAGAGTT-TGAATT-------------
MiYe      ATACTGCCCATGGTACGAGGGA-------------------GT--GGGT---------------ATTACAATTCAATTTT-CGAACT-------------
MoSp      ATGTAGC-TATGCTAAGGCTACTCTGGGTGACAATTGAA-ATTTCCAGG---------------TCGGAAGTTC--------------------------
MuSe      ATGGGGCAGTAAAAAGGCTTCC-----------------------CTGG---------------GTTACATTTGTATAATAGAGAGTGTTA---------
MyAr      ????????????????????????????????????????????????????????????????????????????????????????????????????
MyEd      CTGGGATACAGTTG----CAGCTTAA---------------GCAATAGTT-T-AAATTTAAACTATTAA-----GTAGTATAAATAATCTAACGA-----
MyGa      CTGGGATACAGTTG----CAGCTTAA---------------GCAATAGTT-TTAAATTTAAACTATTAA-----GTAGTATAAATAATCTAACGA-----
MoPh      ATGTAGC-TATGCTAAGGCTACTCTGGGTGACAATTGAA-ATTTCCAGG---------------TCGGAAGTTC--------------------------
MySp      GTCTTTTGCGGGGGTGTAGTAGC------------------CTAAGTTCTCATAAAACTCTA--GCTATCTCTCCTTATAAGGATGTCTATTTG------
MyTr      CTGGGATACAGATG----TAACTTAA---------------GCAATAATT-CAAAGATTGAACTACTAAAAG--GTAGCTTAACTAAGTAGACAA-----
NeCo      ACGTCCCCAATGG-GCAAGGGG-------------------TTAGTTGA---------------GAGACAAATTCTTAAACGTACCGAG-----------
NuCo      ATCCCGCTTATGA-A-AGGGGG-------------------TTTGATGA---------------GTTACATTATACAGGGTTATTATCCA----------
NuDe      GTGCAGCCTATAAAAAGGAC---------------------GATAATGG---------------GTTACAA--TTGTTATTTTCTTTAAA----------
NuNu      GTGCAGCTTATAGGAAGGAT---------------------GCAAATGG---------------GTTACA--TTTATAATTATTTTTA------------
NuSp      GTGCAGCCTATATAGGGGG----------------------AGTAATGG---------------GTTACAG--TTAT-ATTATGTTAAATGG--------
OsEd      GTGTTCTTTATGA-GTGAGGGG-------------------TTAGCTGA---------------GAGACAATTTTTAAGATATAACAAG-----------
PaCa      ATACTGCCCATGGTACGAGGGA-------------------GC--GGGT---------------ACTACAATTCAATTTT-CGAAAT-------------
PaEu      GTGT--AGGTTCTAAAGGGT---------------------TTAGCTGA---------------GTTACA-TTATTTATAAATT----------------
PaPi      GTGCAGCTTATGGTAGGGGC---------------------TTAGTTGC---------------GCTACAATTCTTTTATAGAAT---------------
PaSp      GTGCTGCTAATGATGTTGGGGA-------------------GC--AGGT---------------ATTACAATCTATATTTGAGATGC-------------
PeCl      ATGCTGCCAATGGCTCAAGGGA-------------------GT--GGGT---------------GTTACAATTTTAGATTTAAAATT-------------
PeJa      ATACTGCCTATGGCTCAAGGGA-------------------GC--GGGT---------------GTTACAATTCATACTT-GGAATT-------------
PiAl      ACGCCCCCAATGG-A-AAGAGG-------------------TTAGTTGA---------------GTTACTAAATAATAGATGTTTTGGAG----------
PiFu      ATGCCCCCAATGA-A-AAGAGG-------------------TTAGTTGA---------------GTTACCAAATA---TAGTTTATGGAA----------
PiMu      ATGCACTTAATGG-G-GAGGGG-------------------TTAGTTGA---------------GTTACAATTACTTGAGAGTAATGGA-----------
PinMac    ACGCCCCCAATGG-A-AAGAGG-------------------TTAGTTGA---------------GTTACTAAATAATAGATGTTTTGGAG----------
PinMax    ATGCCCCCTATGG-A-AAGAGG-------------------TTAGTTGA---------------GTTACAGAATTTTGGATATTCCTAGG----------
PiSp      ????????????????????????????????????????????????????????????????????????????????????????????????????
PlCo      ????????????????????????????????????????????????????????????????????????????????????????????????????
PlMa      ATGCTGCCTATGGCTCAAGGGA-------------------GT--GGGT---------------GTTACAATTTCAAATT-AAAATT-------------
PsCo      ????????????????????????????????????????????????????????????????????????????????????????????????????
PtHi      GTGCCCCCAATGG-A-AAGAGG-------------------TTAGTTGA---------------GTTACTAAGTGGAGGAG----CGGAG----------
PyGr      ATACAGCCAATGAAAAGCAG---------------------ATCCATGG---------------GATACAAATAAACA-TACTA----------------
QuQu      ATACAGCCAATGAAAAGCTG---------------------CCCCATGG---------------GATACAAATAAAAAGCATT-----------------
SaMo      GCGTT--CCTTATGG-GTATGGGG-----------------TTTGCTGA---------------GAGACAGTTTTTTAGTTATAATCCAG----------
SiCo      GTGTAGGTTATAAAAAAGGC---------------------TTAGCTGA---------------GTTACAATTGTTTAGCAAAT----------------
SiLo      AATAAACCTTTATCAAGAAAAC--------------------CCCAGATCAACATATAA-----AGAACACGGTATTAAATGGGT---------------
SolemSp   ????????????????????????????????????????????????????????????????????????????????????????????????????
SpGa      GCGCTACCTACGGTGGGAGAAA-------------------TTTGGGGT---------------ATTACATTTCAGACTCAGGGAACTTG----------
SpSp      ????????????????????????????????????????????????????????????????????????????????????????????????????
StLa      ATACCGCCTATGA-ACAAGGT--------------------TTAGTTGA---------------GTCACATTAAAAAA---ATTAAACAGAA--------
ThCl      GTGCAGCCAACATAAAGGGGA--------------------GGAT--GG---------------GTTACAA--TTATAAGAATCATAACT----------
ThDi      GTGTGGCCCATGAGGGGGGG---------------------TTAGTTTG---------------GCTACAATTCTAATAGAAAT----------------
TiOv      GTGT--AGGTTCTAGGTGGC---------------------TTAGTTGA---------------GTTACAATTTTATTTAAATA----------------
TrDe      ????????????????????????????????????????????????????????????????????????????????????????????????????
TrMa      GTGGAGGATGTGATGGGGCC---------------------TTAGCTGA---------------GCTACAATTTTTAATTTAAACGGACTTCACCTGAAA
TrSq      ????????????????????????????????????????????????????????????????????????????????????????????????????
UnCr      ????????????????????????????????????????????????????????????????????????????????????????????????????
UnPi      ATACAGCCAATGAGAAGCAG---------------------ACCCATGG---------------GATACAAATAAACA-TACTA----------------
UnTu      ????????????????????????????????????????????????????????????????????????????????????????????????????
VeCa      GTGT--AGGTTCTAGGGGGC---------------------TTAGTTGA---------------GTTACAATTTTTTATAAATG----------------
VeEl      ACACAGCCAATGGAAAGCTG---------------------CTCCATGG---------------GATACAAATAGCTAAAACT-----------------
VePh      GTGT--AGGGTCTAAAGGGT---------------------TTAGCTGA---------------GTTACAATTTTTATAAAATA----------------

AbLo      ????????????????????????????????????????????????????????????????????????????????????????????????????
AcBu      ---------------------------AGTAAAAAACTTTCAAACG--------GATTCTTTGAGGAAGATTAATCTTAGATGAAGGTGAACTTGGCAGT
AcEx      ----------------------------GGAA------CTCATAACG-------GATTCTTTGAGGAAGGTTAGTCTTAGATGAAGGTGAACTTGGCAGT
AcOo      ????????????????????????????????????????????????????????????????????????????????????????????????????
AcTu      -----------------------------AATGCAGTTTTGAAATGGATT-----------------------------GCTGAAGGTGGACTCGACAGT
AdCo      --------------------------GCGGATCCCAGTT----------------------------GAGAATTTCTGAG-GGAAGGTGAACTTAGAAGT
AlJa      --------------------------ATCAGACCTAGGACTTAAAGCCCT------------------------------ACAAAGGAGGACTTGAAAGT
AmPl      --------------------------ACGGATCTTTA-----TT-----------------------GTGGAATCTTAAAGTGAAGGTGAACTTAGGAGT
AnAn      ????????????????????????????????????????????????????????????????????????????????????????????????????
AnCy      --------------------------CCAGATTTTAAAACCTAAAACTTTA-----------------------------ATGAAGGAGGACTTGAAAGT
AnDi      ----------------------GAGGAAGGAA----------------------------------------GGAGCCGGGGGAAGAAGAAGTGGGTAGT
AnOv      ----------------------CAGGAAGGAA---GTAGCC-----------------------------------TAGAGGGAAGAAGGAATGGGTAGT
AnSp      ????????????????????????????????????????????????????????????????????????????????????????????????????
AnTr      ----------------------CAGGAAGGAA---GTAGCT-----------------------------------TAG-GGGAAGAAGTAATGGGTAGT
ArIr      --------------------------ACGGACCTTTTTA-----------------------------TGAAAA-AGAAG-CGAAGGTGAACTTAGGAGT
AsCfrCa   ----------------------AGATTTTTGTGTGAAAT----------------------------------TTTCAAAATGAAGGAGGACTTGACAGT
AsSp      -----------------------GGAAGTTTATTTGAAATAG----------------------------------TAGATGGAAGAAGGAGTGGGTAGT
BaBa      -----------------------GTTAATAGG----AAGTGG----------------------------------TTAATGGAAGAAGGAATAGGAAGT
BaCfrSe   -----------------------ATTTATAGAA---ATATAG----------------------------------GTAG--AAAGAAGGAATGGGAAGT
BaPa      -----------------------GTTCCTTTG----AAATAG----------------------------------GGGATGGAAGGAGGAATGAGTAGT
BaRe      -----------------------GTTTATAAG----AAATGA----------------------------------TAGCGGGAAGAAGGAATGGGAAGT
CaSp      ????????????????????????????????????????????????????????????????????????????????????????????????????
CaVa      ----------------------TAATTGTTGTCTGAAATGAGTGGG-------------------TGTAGAGCTTTAAACATGAGGGAGGACTTGACAGT
CeEd      -----------------------------AGCGCCCATTTGAAAAAGTGG-----------------------------GTAATAAGTGGACTTAACAGT
ChBr      --------------------------ACGGATCTTTAGA-----------------------------TGAAATGCTAGGGTGAAGGCGAACTTAGGAGT
ChFa      --------------------------ACGGAGCTTGGAAGAAAT-----------------------GTGAAACCTCCAGGTGAAGGTGGACTTAGGAGT
ChIs      --------------------------ACGGAGCTTGGAAGAACT-----------------------GTGAAATCTCCAGGTGAAGGTGGACTTAGGAGT
ChLi      --------------------------ACGGACCCTGAAAA--TA-----------------------ATGAAATTATTAGGTGAAGGTGGACTTGGGAGT
ChMu      --------------------------ACGGATCCTGG--GATTT-----------------------GTGAAG-CGCCAGGTGAAGGTGAACTGGAGAGT
ClSp      ????????????????????????????????????????????????????????????????????????????????????????????????????
CoCa      ????????????????????????????????????????????????????????????????????????????????????????????????????
CoFl      ------------------------TTATGGACC--------ATAAAATGA---------------------AATGTTTATGTGAAAGCGTACTTATTAGT
CrAn      ----------------------TTTTAGGGATGAAATTCTCTT----------------------------------AGTGTATATAAGGATTTGGGAGT
CrAr      ----------------------TTTTAGGGATGAAATTCTCTT----------------------------------AGTGAATATAAGGATTTGGGAGT
CrGi      ----------------------TTTTAGGGATGAAATTCTCTT----------------------------------AGTGTATATAAGGATTTGGGAGT
CrHo      ----------------------TTTTAGAGATGAAATTCTCTT----------------------------------AGTGAATATAAGGATTTGGGAGT
CrIr      ----------------------CTTTAGAGATGAAATTCTCTT----------------------------------AGTGAATATAAGGATTTGGGAGT
CrPl      --------------------------ACAAATTT-AAAGCTTTAATCTTTA-----------------------------ATGAAGGAGGACTTGAAAGT
CrSi      ----------------------TTTTAGAGATGAAATTCTCTT----------------------------------AGTGTATATAAGGATTTGGGAGT
CrVi      -----------------------CATGGAGATGAAACTCTCTA----------------------------------AGCAAA---GAGGATTTGGGAGT
CuRo      --------------------------TTAAAATAAAA---TGAAATTT-T---------------------------TTTTCGAAGGAGGACTTAACAGT
DonSp     ????????????????????????????????????????????????????????????????????????????????????????????????????
DosSp     ????????????????????????????????????????????????????????????????????????????????????????????????????
DrBu      ????????????????????????????????????????????????????????????????????????????????????????????????????
DrSt      ????????????????????????????????????????????????????????????????????????????????????????????????????
EnDi      -----------------------TTTACGGATAATTTAATGAAAAAT-----------------------------TATTTTGAAGGCGTACTTAACAGT
EpToRa    ????????????????????????????????????????????????????????????????????????????????????????????????????
GaAl      ---------------------------CGGATCTGTAGTGTTGAAA--------------------------TATTATTAGAGAAGAAGTACTTTATAGT
GeGe      ????????????????????????????????????????????????????????????????????????????????????????????????????
GrEb      --------GTTGCTTATGATAAAGGATTAAATGGGTTACAATAATTATTGAATAATT-----------TCTTGAAATTGAAATTTGAAAGAGGACTTAGT
HaRu      ------------------------ATACGGATTTTTCCCTGTAATG-TGG---------------------------AATTTAAAGGCGGACTTGGATGT
HiAr      --------------------------GCGGAAATTAAGCTGAAAAGCTTT-----------------------TA-----TTGAAGGTGGACTTAATAGT
HyCu      --------------------------ACCAGCCCTAAGCCTAAAAACCTTA-----------------------------GCAAAGGAGGACTTGAAAGT
HyHy      ------------------------TCGTCAGTTGAAATACTGCC------------------------------------GGCAAGGAGGACTTGGGAGT
HySc      --------------------------ACCAGCCCTAAGCCTAAAAACCTTA-----------------------------GCAAAGGAGGACTTGAAAGT
InJa      --------------------------ACCAGACTTAAGACTCAAACCCTTA-----------------------------ACAAAGGAGGACTTGAAAGT
IsSp      ---------------------TAGATTCTCAGC-------------------------------------------TGGGATGAAGAAGGACTTGCTAGT
KaTu      --------------------------ACGGAA-ATCTATTGCAATTATAT---------------------------TTAATCAAGGCGGACTTAGAAGT
LaGr      ????????????????????????????????????????????????????????????????????????????????????????????????????
LaOr      --------------------------ATTGAAATTCAACCTTAAAAGTTGA-----------------------------ACGAAAGAGGACTTGAAAGT
LaSp      ????????????????????????????????????????????????????????????????????????????????????????????????????
LiLi      GTAAAAATAA-------AAAAGAGGGAAGGAAACTTGCCCCCAG--------------------------------------GAAGAAGGACTTGTAAGT
LimariaSp ---------------------------CGGAGCGGAGAAGGGAA----------------------------GGCTCTCTGTGAAGGTGAACTTGGCAGT
LimaSp    ---------------------------CGGAGCAGGGAAGGGAA----------------------------GATTGCCTGTGAAGGTGAACTTGGCAGT
LiPaGa    ---------------------------CGGA-TCAAGCAAGGAA----------------------------GATTGCTTGTGAAGGTGAACTTGGCAGT
LoLa      ---------------------------TGGATTTGTTGAGTTTGAAATAGGC-------------------------TTATTGAAAAAGGACTTAATAGT
LuDi      ---------------------------TGGATTTGAAGAGTTTGAAATAGGC-------------------------TTATTGAAATAGGACTTAATAGT
LuHe      ????????????????????????????????????????????????????????????????????????????????????????????????????
MaCo      --------------------------TTGGAATTATGTCTGAAAA----------------------------GTCGTACTAGAAATCGAACTTGTTAGT
MaLi      --------------------------TTGGAATTATGTCTGAAAA----------------------------GTCGTACTAGAAATCGAACTTGTTAGT
MeLu      TAGGTTAAGTCTTA---------GTTAAGATTTGTTGTT-AATGTTCTGA---------------------AAGGTGTTTCTGAAGGTGGACTTAATAGT
MeMe      TAGCTTAAGTCTTA---------ATTAAGGTTTGTTGTTTAATGTTCTGA---------------------AAGGTGTTTCTGAAGGTGGACTTGATAGT
MePe      TAGCTTAAGTCTTG---------ATTAAGGTTTGTTGTTTAATGTTCTGA---------------------AAGGTGTTTCTGAAGGTGGACTTGATAGT
MeSp      ????????????????????????????????????????????????????????????????????????????????????????????????????
MiNo      -------------------------ACGGATCCTGTAA---------------------------ATGAAAGTATCAGG--TGAAGGTGGACTTGGGAGT
MiYe      -------------------------ACGGAGCTTGGAAGAACT----------------------GTGAAATCTCCAGG--TGAAGGTGGACTTAGGAGT
MoSp      -----------------------ATAAGAAATTTTGAGCTT-----------------------------------------GAAGGTGTACTTGTAAGT
MuSe      ----------------------AGTATAGTTTTAGCTATCTAATAGTTA---------------------------TCGGATAATAGAAGTCTTAA---T
MyAr      ????????????????????????????????????????????????????????????????????????????????????????????????????
MyEd      ------------------------ATAAGGTAAGAAAACTTGACTTT-----------------------------------GAAGAAGGACTTGTAAGT
MyGa      ------------------------ATAAGGTAAGAAAACTTGACTTT-----------------------------------GAAGAAGGACTTGTAAGT
MoPh      -----------------------ATAAGAAATTTTGAGCTT-----------------------------------------GAAGGTGTACTTGTAAGT
MySp      -------AAAGCGTCTGAATTTCAGTCAAATTAAACGGTGTGGAAACAT---------------------------GTTTATGAAGAAGGACTTGGAAGT
MyTr      ------------------------ATAAGATAAGAAAACTTGCCTTT-----------------------------------GAAGAAGGACTTGTAAGT
NeCo      -----------------------CCGCCGGCTGAAATGCTTTC-------------------------------------GGCGAGGAGGACTTGGGAGT
NuCo      ---------------TTG---TAAGTTGAAAATTGAAATG-----------------------------------TTCTTACATAGGTGGACTTAATAGT
NuDe      --------------------------ATGGATTAATAAATTATAT--TTT---------------------------ATTAAGAAAAAGGACTTAATAGT
NuNu      --------------------------ATGGATTAATAGCTGAAATA-GTT---------------------------ATTATTAAAGAGGACTTGATAGT
NuSp      ------------------------------ACTCATGATTTATATATC-----------------------------ATGATAAAAAAGGACTTAATAGT
OsEd      -------------------------CTTTAAAATGAAATTTTTAT-----------------------------------AGTGAGGCGGATTTGGGAGT
PaCa      --------------------------ATGGAGCTTGGAAGAATT---------------------GTGAAATCTCCAGG--TGAAGATGGACTTAGGAGT
PaEu      -------------------------TTCGGAT-ACTTCTATTTA-----------------------------TAGGTGGTTGAAGGTGTACTTGTTAGT
PaPi      --------------------------ACGGATTATAAATTGAAAT---TGT--------------------------TATATGAAGGCGGACTTGGCAGT
PaSp      ----------------------------GGATCCCACAGTGACCAA---TAG--TTTTGGTACTAGTGAAATCATGGGG---GAAGATGGACTTAAAAGT
PeCl      --------------------------ACGGATTTCTGGA---------------------------TGAAATGCCAGGA--TGAAGGTGAACTTAGGAGT
PeJa      --------------------------ACGGATCCTCAC----TT---------------------GTGGAATCTTGGGG--TGAAGGTGAACTTAGGAGT
PiAl      -----------------------GTCGCTAAGGCAGGTCAGGCC--------------------------------------GAAATAGGACTTGCTAGT
PiFu      -----------------------GTCGCTAAGGCAGGTGAGGCT--------------------------------------GAAAGAGGACTTGTTAGT
PiMu      --------------------AAAGCTTTGGAACAGAGCT-----------------------------------------TGGAAAGTGGACCTGACAGT
PinMac    -----------------------GTCGCTAAGGCAGGTCAGGCC--------------------------------------GAAATAGGACTTGCTAGT
PinMax    -----------------------TTTTCTAGGG--------GTT--------------------------------------GAAATAGGACTTGTTAGT
PiSp      ????????????????????????????????????????????????????????????????????????????????????????????????????
PlCo      ????????????????????????????????????????????????????????????????????????????????????????????????????
PlMa      --------------------------ACGGATTTCGGGA----------------------------TGAAGTGCCCGGGCTGAAGGCGAACTTAGGAGT
PsCo      ????????????????????????????????????????????????????????????????????????????????????????????????????
PtHi      ---------------------CTAGTGTTGAAATAGCTCAGT----------------------------------------GAAGAAGTACTTACTAGT
PyGr      --------------------------CCAAATTT-AAAGTTTAGAACTTTA-----------------------------ATGAAGGAGGACTTGAAAGT
QuQu      --------------------------ACTGAACTACAATCTTAAAAGTTGT-----------------------------ACAAAAGAGGACTTGAAAGT
SaMo      ------------------------CCCTAAATTTGAAATATTTTA-------------------------------GTTTGGCAAGGAGGATTTGGGAGT
SiCo      -----------------------ATTACGGAAAGATTAATGAAAGAT-----------------------------TATCTTGAAGGAGTACTTAACAGT
SiLo      ----------------------------ACTAAATACTAAATAA-GTAAAAATAGC---------------GTAAAATGAAGCAATTTAGACTTGACAGT
SolemSp   ????????????????????????????????????????????????????????????????????????????????????????????????????
SpGa      ----------------------ATTAACGGATGTCGGGGTTGCAAAACCTAA---TTTGCGGGGAAGTTGAACTTGAAAG-TAAGGATGATTAGATGAGA
SpSp      ????????????????????????????????????????????????????????????????????????????????????????????????????
StLa      -----------------------GTTGATGAAT---GAAAAG----------------------------------ACAGCTGAAGAAGGAATGGGTAGT
ThCl      --------------------------ACGGAATGGCTGTTTTGAATAGCA---------------------------GCCATGAAGGAGGACTTAAAAGT
ThDi      --------------------------ACGGATCGGCTGTTGAAACACGGC--------------------------GGGGTTGAAGGCGGATTTGACAGT
TiOv      ---------------------------CGGATGTTATATACGAAAA--------------------------ATAG---GCGGAAGGTGTACTTGTTAGT
TrDe      ????????????????????????????????????????????????????????????????????????????????????????????????????
TrMa      AAGTGAAAGTGGAC----------AAGTAGAATATAAGTTTGAAGAGAACTTG----------TATTGCTAAAGACTACGAAGAAGGTGGACTTGAAAGT
TrSq      ????????????????????????????????????????????????????????????????????????????????????????????????????
UnCr      ????????????????????????????????????????????????????????????????????????????????????????????????????
UnPi      -------------------------TACAAACTT-AAAGTTTCAAACTTTA-----------------------------ACGAAGGAGGACTTGAAAGT
UnTu      ????????????????????????????????????????????????????????????????????????????????????????????????????
VeCa      ---------------------------CGGATATTAAATGAAAAAA-------------------------------TAATTGAAGATGTACTTGTTAGT
VeEl      --------------------------ACTGAAGTTAAACCTTAAAAGTCAA-----------------------------ACGAAAGAGGACTTGAAAGT
VePh      ---------------------------CGGATATATATAGTTAAATACATAT-------------------CTATTTATATTGAAGGTGTACTTATTAGT

AbLo      ????????????????????????????????????????????????????????????????????????????????????????????????????
AcBu      AAG--------GAGGGAGTAAGGA-GTCCACCTGAAGAGTGCTCTGATCGT--GTGTTCAAATCGCCCGTCGCTCCCTT-------------CCGAAAGC
AcEx      AAG--------GAGGGAGTAAGGA-GCCCACCTGAAGAGTGCTCTGATCGT--GTGTTCAAATCGCCCGTCGCTCCCTT--------------CGAAAGC
AcOo      ????????????????????????????????????????????????????????????????????????????????????????????????????
AcTu      AAAAAG--------GATACTATCAGTGCTTTTTGAATCGTG---GATCGTGGCGCGTACAAACCGCCCAACACTTCCGT-----------ATTAGAAAAT
AdCo      AAG--------GGAAGATTAATAT-GCTCCCCTGAACATG-CTCTAACTT---GTGTACAAACTGCCCGTCGCTCTCGC--------------CCGGAAA
AlJa      AAGATA------ATCCAACAAC---GTTTATCTGAACAAG-AACTA---AAGTGCGTACACA??????????????????????????????????????
AmPl      AAG--------GGGAGATTAATAT-GCTTCCCTGAACATGAATCTAACTC---GTG-ACA????????????????????????????????????????
AnAn      ????????????????????????????????????????????????????????????????????????????????????????????????????
AnCy      AAGATTTA--TCATTACATAACATAG---ATCTGGACAAG-AACTAAAGCGCGC---ACAAATCGCCCGTCACTCCGAC--------------AATAAAG
AnDi      AAG---------AAGAGCATAATTCGCTTTTTTGAATCGT--TGAACTCCTAGGTGTACAAATTGCCCGTCGTCCC????????????????????????
AnOv      ATG---------AAGAGCATAATTCGCTTTTTTGAATCGT---GAACTCCTGAGTGTACAAATCGCCCGTCGTCCCCAG---------------ACCCTA
AnSp      ????????????????????????????????????????????????????????????????????????????????????????????????????
AnTr      ATG---------AAGAGCATAATTCGCTGTTTTGAATCGA---GAACTCCTAGGTGTACAAATCGCCCGTCGTCCCCAG---------------ACCCTA
ArIr      AAG--------GGAAGATTAGTAT-GCTCCCCTGAACGTGAATCTAGCTT---GTGTACAAACTGCCCGTCGCTCTCGG-------------TA-AGAGC
AsCfrCa   AAA----------CACTTTTAGAGAGGGGTGTTGGATAA----GCATTGTTGTGCGTACAAATAGCCCGTCGCCCCCGG--------------CGAAATC
AsSp      AAT---------AATAAATTAGTACGTTATTATGAATAGA---GAACTTCTAGGTGTACAAATCGCCCGTCGCCCCCGA-------------GGTGACTT
BaBa      AATG--------AGGAGATTAGAACGCTCTCATGAATGGT---GAACTCCCGGGAGTACATATCGCCCGTCGCCCCCGG------------GGGGGGGTA
BaCfrSe   AAT---------AAAAAAATAGTTCGTTTTTATGAATGGG---GATCTTTTGAGTGTACAAATCGCCCGTCGTTTCCGA-------------GATTACTT
BaPa      AGT---------AGGAAATTAGTACGTTCTTGCGAATAGT---AAATTCTTAAGTGTACAGATCGCCCGTCGCCTCCGG-------------GGAGACTT
BaRe      AAT---------AAGAAAATAGTACGTTCTTATGAATGGG---GAACTTCTGAGTGTACAAATCGCCCGTCGTTTCCGG-------------GGAGACTT
CaSp      ????????????????????????????????????????????????????????????????????????????????????????????????????
CaVa      AAA----------TACTTTTAGATAGGGGTATTGGATAA----GCATTGTAGTTTGTACAAATGGCCCGTCGCCTCCGG--------------AGAAATT
CeEd      AAAAAA--------TTTGC-AGAAGAGATTTTTGAAC-TG--TGGATCGCGGCGCGTACAAACCGCCCAACACTTCCGT-----------ATTTAAAAAC
ChBr      AAG--------GGAGGATTAATAT-GCTCCTCTGAACGTG---ATTCTAACTTTCGTACAAACTGCCCGTCGCTCTCGC--------------TGAGAAG
ChFa      AAG--------GGAAGATTAATAT-GCTCCCCTGAACATG---AAACTAGCTTGTGTACAAACCGCCCGTCGCTCTCGC--------------CGGAAGG
ChIs      AAG--------GGGAGATTAATAT-GCTTCCCTGAACGTG---AATCTAACTTGTGTACAAACCGCCCGTCGCTCTCGC--------------CGGAAGG
ChLi      AAG--------GAGGGATTAATAT-GTCTTCCTGAACGTG---AATCTAACTTGTGTACAAACCGCCC????????????????????????????????
ChMu      AAG--------GGGAGATTAACAT-GCTTCCCTGAACGTG---AAACTGGCTTGTGTACAAACTGCCCGTCGCTCTCGG--------------CTGAAGT
ClSp      ????????????????????????????????????????????????????????????????????????????????????????????????????
CoCa      ????????????????????????????????????????????????????????????????????????????????????????????????????
CoFl      AAA-----------TTTTGGAGAGAGAAATGTTGAAT-TG-AGTAAATAAAATGCGTACAAATCGCCCGGCGCCCTCGA-----------ATATTTAAAT
CrAn      AAA---------AAGAGAGTAACTCGTTTTTTTGAAAAGA-CGCAACTGCGGTGCGTTCAAATCGCCCGTCACCCTAGC--------------CGAAAGG
CrAr      AAA---------AAGAGAGTAACTCGTTTTTTTGAAAAGA-CGCAACTGCGGTGCGTTCAAATCGCCCGTCACCCTAGC--------------CGAAAGG
CrGi      AAA---------AAGAGAGTAACTCGTTTTTTTGAAAAGA-CGCAACTGCGGTGCGTTCAAATCGCCCGTCACCCTAGC--------------CGAAAGG
CrHo      AAA---------AAGAGAGTAATTCGTTTTTTTGAAAAGA-CGCAACTGCGGTGCGTTCAAATCGCCCGTCACCCTAGC--------------CGAAAGG
CrIr      AAA---------AAGAGAGTAATTCGTTTTTTTGAAAAGA-CGCAACTGCGGTGCGTTCAAATCGCCCGTCACCCTAGC--------------CGAAAGG
CrPl      AAGGTTTTATCCATTCCATAAAATAA---ATCTGAATAA----GAACTAAAGCGCGCACAAATCGCCCGTCACTCCGAC--------------AACAAAG
CrSi      AAA---------AAGAGAGTAATTCGTTTTTTTGAAAAGA-CGCAACTGCGGTGCGTTCAAATCGCCCGTCACCCTAGC--------------CGAAAGG
CrVi      AAA---------AA-AAATTAACTCGTTTTTTTGAAATGA-TGCTACTGCGGTGCGTTCAAATCGCCCGTCACCCTACC--------------CGAAAGG
CuRo      AAATT--------TTTTGTAAAA-------ATTGAAATA----GTAATAAAGTGCGTACAAACCGCCCGTCATTCCTAT--------------ATTTAGT
DonSp     ????????????????????????????????????????????????????????????????????????????????????????????????????
DosSp     ????????????????????????????????????????????????????????????????????????????????????????????????????
DrBu      ????????????????????????????????????????????????????????????????????????????????????????????????????
DrSt      ????????????????????????????????????????????????????????????????????????????????????????????????????
EnDi      AAGAT---------TTTTTA-GAGTGGAAATCTGAATGG--CGTAATTGGTATGTGTACAAATCGCCCGGCACCCTCGT----------ATATAAGAAGA
EpToRa    ????????????????????????????????????????????????????????????????????????????????????????????????????
GaAl      AAAAT---------TTTTGGAGAGAGGAAATTTGAATAG--TGTAATTGAAATGCGTACAAATCGCCCGGCGCTCGTCT-----------------ATAA
GeGe      ????????????????????????????????????????????????????????????????????????????????????????????????????
GrEb      AGTAAGTT------AAGATTAAATTACTTTACTGAAAATA----TAATAAATTGCGTACATATCGCCCGTCACTC-------------------CTATAT
HaRu      AATGT--------TGAATTAGGAA-GTTATAGTGAACTAG---GTTTTGAGATGTGTACAAATCGCCCGTCGCTCTCG--------------TTGAAAAA
HiAr      AAAAT---------TTTATA-AAAAGGAAATTTGAATA---GAGTTTTGATGTGAGTACAAATCGCCCGGTGCCCCCGT----------ATAAGAGAAGA
HyCu      AAGGCTT----TAATTCACAATACTA---GCCTGAACAAG----AACTTAAGCGCGCACAAATCGCCCGTCACTCCGGC--------------AGTAAAG
HyHy      AAA---------AGGAGAGTAACTTGTTCCTTAGAAATGA-TGCAACTGCAGCGGGTACAAATCGCCCGTCAATCTAGC--------------CGAGAGG
HySc      AAGGCTT----TAATTCACAATACTA---GCCTGAACAAG----AACTTAAGCGCGCACAAAT?????????????????????????????????????
InJa      AAGACCT----ACATACATAAAATTA---GTCTGAACAAG----AACTTAAGCGCGCACAAATCGCCCGTCACTCCGGC--------------AGTAAAG
IsSp      AAGC--------GCGGGATTAAAACGCCTGCCTGAATGAG--AGAAATGCCCCGCGTACAAACCGCCCGTCGCTCTCGG--------------GGAAACC
KaTu      AAAA-------A-TAAATTATGAACATTATTTTGAAAAAG----CTCTAAGACGTGTACATATCGCCCGTCACTCTCT--------------TTTTAAAA
LaGr      ????????????????????????????????????????????????????????????????????????????????????????????????????
LaOr      AAGATT-----TAACACACCAAGCAA---ATCTGAACAAG----AACTAAAGCGCGCACACATCGCCCGTCACTCCAAC--------------ATTAAAG
LaSp      ????????????????????????????????????????????????????????????????????????????????????????????????????
LiLi      AAAAGTTT-------CACAAATAATGTTGCTTTGAATTT-----AACTTGGGGACGTACATACCGCCCGTCGCTCGCGG--------------GGAAACC
LimariaSp AAA--------TCGAGAGTAATGA-GCTTGGTTGAAGAGA-TGTAAA?????????????????????????????????????????????????????
LimaSp    AAA--------GCGAGAGTAATGG-GCTCGCCTGAAGAGA--AGCAATAGCCGGCGTTCAAATCGCCCGTCGCTCTCTG--------------CGAAAGT
LiPaGa    AAG--------ATGGGAGTAATGA-GCCTGTCTGAAGAGC---GTAATGGCCGGCGTTCAAATCGCCCGTCGCTCCCGG--------------CGAAAGT
LoLa      AAATT---------TGTGTTAGAATAGCAAGTTGAATTG---TGTTGA-TAGTGCGTACAAATTGCCCGGCACTCCCAC--------------TTGTAGA
LuDi      AAATT---------TGTGTTAGAATAGCAGATTGAATTG---TGTTGA-TAGTGCGTACAAATTGCCCGGCGCTCCCAC--------------TTGCAGA
LuHe      ????????????????????????????????????????????????????????????????????????????????????????????????????
MaCo      AAAAT---------TAAATGAGTGAGTTAATTTGAATTGTTAAGTTG--AAATGCGTACAAACC????????????????????????????????????
MaLi      AAAAT---------TAAATGAATGAGTTAATTTGAATTGTTAAGTTG--AAATGCGTACAAACC????????????????????????????????????
MeLu      AAAATT--------TTTTATATGAAAGAAATTTGAATAG---AGTACGAAAATGTGTACAAATCGCCCGGCGTCCTT--------------TTCGTAAGA
MeMe      AAAATT--------TTTTATATGAAAGAAATTTGAATAG---AGTACGAAAATGTGTACAAATCGCCCGGCGTCCTT--------------TTTGTAAAA
MePe      AAAATT--------TTTTATATGAAAGAAATTTGAATAG---AGTACGAAAATGTGTACAAATCGCCCGGCGTCCTT--------------TTTGTAAAA
MeSp      ????????????????????????????????????????????????????????????????????????????????????????????????????
MiNo      AAG--------GGGGGATTAATAT-GCCTCTCTGAACGTA---AATCTAACTTGTGCACAAACCGCCCGTCGCTCTCGC--------------CAGGAGG
MiYe      AAG--------GGGAGATTAATAT-GCTTCCCTGAACATG---AATCTAACTTGTGTACAAACCGCCCGTCGCTCTCGC--------------CGGAAGG
MoSp      AAGGGTC---------TCTTATGTTGTGATCCTGAAACGA----TAAGTAGAGGAGTACTAATCGCCCGTCGCTCGCGG-------------AGGTATTC
MuSe      AAATTTT----------CTTTGAAGTAGTACTTGCAAGTA-AAAAAAGTTTAT-AATACTTTTTTGAATCCTCTTTT???????????????????????
MyAr      ????????????????????????????????????????????????????????????????????????????????????????????????????
MyEd      AAGGGTT---------GAAAATAAAACCGCCCTGAATAC------AATCAGATGAGTACTAATCGCCCGTCGCTCGCGG--------------GGAAACC
MyGa      AAGGGTT---------GAAAATAAAACCACCCTGAATAC------AATCAGATGAGTACTAATCGCCCGTCGCTCGCGG--------------GGAAACC
MoPh      AAGGGTT---------TCTTATGTTGTGATCCTGAAATGA----TAAGTAGAGGAGTACTAATCGCCCGTCGCTCGCGG-------------AGGTATTC
MySp      AAA---------GTTCTTAAATAATAGGTACTTGATTCAT------TTCACACGAGTACAGATCGCCCGTCGCTCACGG------------GTTTAAACC
MyTr      AAGGGTT---------AAAAATAAAATTACCCTGAATAC------AATCAGATGAGTACTAATCGCCCGTCGCTCGCGG--------------GGAAACC
NeCo      AAA---------GAGGAAGTAATTCGTTCTCTAGAAATGT-AGTAACTGCAGCGGGTACAAATCGCCCGTCAATCTAGC--------------CGAGAGG
NuCo      AAT----------TGGATCAAACAAGGTGCAGTGAATTTT------ATGTGGTGTGTACAAATCGCCC????????????????????????????????
NuDe      AAGAT--------TATAATAATAAGATAATTTTGAATATTAGGCTATGAAAATGTGTACAAATCGCCCGTCGCTCTCG---------------TTGAGAA
NuNu      AAAAT--------TATAATAGTAA-GTTAATTTGAATTT--AGTTACTAAAACATGCACAAATCGCCCGTCGCTCTCG---------------TTTATAT
NuSp      AAAAT--------TATAGTAGCAAGTTAATTT-GAATCTG---GTGCTGGAATGTGTACAAATCGCCCGTCGCTCTCGTTT--------AAATTAGTTAA
OsEd      AAA---------GGGAGATTAACTCACTCTTTTGAATAGA-CGCAACTGTGGTGCGTACAAATCGCCCGTCACCCTAGC--------------TGAAAGG
PaCa      AAG--------GGGGGATTAATAT-GCTTCCCTGAACATG---AATCTAACTTGTGTACAAACCGCCCGTCGGTTTCGC-------------TGTGAAGG
PaEu      AAGAT---------TTT-TAATAGAAGAAATCTGAATAGA---GTTATGAAATGCGTACAAATCGCCCGGCGCCCTCGA-----------ATAGATAAAT
PaPi      AAGGT--------TGT-TGAAAAT-AGCAACCTGAACG---CGTTAATTTATCGTGTACAAATTGCCCGGCACTCGCGG------------ATCTAAAAC
PaSp      AAA--------AAGGAATTAGTAT-GTTTTTTTGAATAAG----CTCTGGCTAGTGTACAAACTGCCCGTCGCTCTCGG--------------CATGAGT
PeCl      AAG--------GGAGGATTAATAT-GCCCCTCTGAACGTG---ATTCTAACTTTCGTACAAACTGCCCGTCGCTCTCGC--------------CGAGAGG
PeJa      AAG--------GAGAGATTAATGT-GCTTTCCTGAACATG---AATCTAACTCGTGTACAAACTGCCCGTCGCTCTCGG--------------CGAGAGC
PiAl      AAG---------TAGAGATTAAAACGCTCTGCTGAATAGA---GAAATGCCATGCGTACAAAT?????????????????????????????????????
PiFu      AAA---------CAAAGATTAAAACGCTTCGTTGAATAGT---GAAATGCCATGCGTACAAAT?????????????????????????????????????
PiMu      ATA---------GTTAAATCAGAACGTTAACTAGAAAGGT--TGGACCTCGGCGCGTACAAATCGCCCGTCGCCCTCTT--------------CGAAAGT
PinMac    AAG---------TAGAGATTAAAACGCTCTGCTGAATAGA---GAAATGCCATGCGTACAAAT?????????????????????????????????????
PinMax    AAA---------TGAAAATTAGAACGTTTCGTTGAATAGT---GAAATGCCATGCGTACAAAT?????????????????????????????????????
PiSp      ????????????????????????????????????????????????????????????????????????????????????????????????????
PlCo      ????????????????????????????????????????????????????????????????????????????????????????????????????
PlMa      AAG--------GGAAGATTAATAT-GCTCCTCTGAACGTG---ATTCTAACTTTTGTACAAACTGCCCGTCGCTCTCGC--------------CGAGAGG
PsCo      ????????????????????????????????????????????????????????????????????????????????????????????????????
PtHi      AAG---------GAGGGATTAGAACGCCCTGCTGAATGGG---GAACTACTGGGAGTACAGATCGCCCGTCGCCCTCGG--------------GGAAACC
PyGr      AAGATTCA---GCTTTTAGAAAAAGA---ATCTGAACAAG----AACTAAAGCGCGCACAAATCGCCCGTCACTCCGAC--------------AATAAAG
QuQu      AAGACCAT---AAACTTATAAAATAG---ATCTGAACAAG----ACCTAAAGCGCGCACAAATCGCCCGTCACTCCGGT--------------AAGAAAG
SaMo      AAA---------CAGAAAGTAATTCATTTTGTTGAATAGA-CGTTACTATGGTGCGTACAAATCGCCCGTCACCCTAGC--------------CGAAAGG
SiCo      AAGAG---------TTAATAAGAGTGGAAATCTGAATGG--CGTAATTGGTATGTGTACAAATCGCCCGGCACCCTCGT----------ATATAAGAAGA
SiLo      AAG-------------AATTGAATTTCCTTTCTGAACCCG-----ATCATGAGATGTACATATCGCCCGTCACTCCTAGCACAAACACACTATACTAAGA
SolemSp   ????????????????????????????????????????????????????????????????????????????????????????????????????
SpGa      AA---------AAGAGAATAGCAT-GCTCTCCTGAATAAG----CGCTGGATTGCGTACATATCGCCCGTCGCTCTCGC---------TATACTTGAAGG
SpSp      ????????????????????????????????????????????????????????????????????????????????????????????????????
StLa      AAT---------ATAAGAGAAGTGTGCTTGTGTGAATAGA---AAATTTTTAGGTGTACAAATCGCCCGTCGTCCCCGG---------------GGAATT
ThCl      AAAA---------TAAAATATATA-AATGTATTGAATTCA---GCTCTGAAACGTGCACACATCGCCCGTCGCTCTCG--------------TTGAAAAA
ThDi      AAGCT---------TCTCGA-GTAAAAGGGGCTGAACGCG--TATACTGGGGTGCGTACAAACCGCCCGTCACTCCCGGCA--------ATAGAAGAAAC
TiOv      AAAAT---------TTC----TAGAAAAATTTTGAATAG---AGCCCTGAAGTGCGTACAAATCGCCCGGCACCCTCGC-----------ATAACCAAAG
TrDe      ????????????????????????????????????????????????????????????????????????????????????????????????????
TrMa      AAGAAG--------GAGAAAAGAAAGCCTTTCTGAATAG--TTAAAC-GTAACGCGTACAAACCGCCCAGCGCTCTTGT-----------ATTAAAAAGT
TrSq      ????????????????????????????????????????????????????????????????????????????????????????????????????
UnCr      ????????????????????????????????????????????????????????????????????????????????????????????????????
UnPi      AAGACTTTCAACTTTACACAAAATAA---GTCTGAATAAG-AACTA---AAGCGCGCACAAATCGCCCGTCACTCCGAC--------------AACAAAG
UnTu      ????????????????????????????????????????????????????????????????????????????????????????????????????
VeCa      AAGAT---------TTT-AGATAGAGGAAATCTGAATAG---AGTTTTGAAGTGCGTACAAATCGCCCGGCGCCCTCGG-----------ATAATCAAAC
VeEl      AAGATT-----TTACACACCAAGTAA---ATCTGAATAAG-AACTA---AAGCGCGCACAAATCGCCCGTCACTCCGAC--------------AATAAAG
VePh      AAAAA---------TTTTTTATAAAAGAATTTTGAATAG--AGTTAT-GAGATGCGTACAAATCGCCCGGCACTCTCAT-----------ATAAAGAAGT

AbLo      ??????GGCTTCTTGTTGGTGAA----------AGAGAAGAGGTCT---GGCCT-GCCCGGTGAGGG-------------AAACCTTAAACGGTCGCAGC
AcBu      GGGGAT???????????????????????????????????AGTCT---GGCCT-GCCCGGTGAGGTGAATAAA------CCATCTTAAACGGCCGCGGT
AcEx      GGGGAT???????????????????????????????????AGTCT---GGCCT-GCCCGGTGAGGTAGATAAAA-----CTACCTTAAACGGCCGCGGT
AcOo      ?????????????????????????????????????????AGTCT---GGCCT-GCCCGGTGAGGAGAGTAAAA-----TCATCTTAAACGGCCGCGGT
AcTu      CGGGATCTCTTTTCGAAC--------------TAGATGAGAAGTAG---GCCCT-GCTCAATGTA-TT-------------TATAAATAGCGG---TTTT
AdCo      GGGGA?GGCTCCCTGAG---------------ATTATGGGGGGTCG---GGCCTT-CCCGGTGAGCAT--------------GGCTTAAACGGATGCGGT
AlJa      ??????????????????????????????????????????????????GCCT-GCCCAGTGAT--AAT---------------TTAAACGGCCGCGTT
AmPl      ??????GGCTCCTTGAA--------------TATCATGAGGGGTCG---TGCCTT-CCCGGTGAGCTTG-----------CGAGCTTAAACGGACGCGGT
AnAn      ??????CGTCTTTTGATA----ATA-----CC?CCATAAAAGATAA---TGCCT-GCCCAGTGAA--ATT---------------TTAAACGGCCGCGTT
AnCy      TCGGAT?????????????????????????????????????????????????????????????????????????????????AAACGGCCGCGTT
AnDi      ????????????????????????????????????????????????????????????????????????????????????????????????????
AnOv      AGAAGT??????????????????????????????????????????????????????????????????????????????????????????????
AnSp      ??????TCTCAAATA-----------------CACATAGGAAGTAG---AGCCT-GCCCGGTGCC-AA-------------ACTGGTAAACGGCGATC--
AnTr      AGAAGT??????????????????????????????????????????????????????????????????????????????????????????????
ArIr      TGAGATGGCTCCTTGA---------------TAACATAAGGAGTCG---TGCCTT-CCCGGTGAGTTTA-------------AACTTAAACGGATGCGGT
AsCfrCa   TGGGGT??????????????????????????????????????????????????????????????????????????????????????????????
AsSp      GGGGGT??????????????????????????????????????????????????????????????????????????????????????????????
BaBa      GGTGAC??????????????????????????????????????????????????????????????????????????????????????????????
BaCfrSe   GGAAT???????????????????????????????????????????????????????????????????????????????????????????????
BaPa      GGAGA???????????????????????????????????????????????????????????????????????????????????????????????
BaRe      GGAAT???????????????????????????????????????????????????????????????????????????????????????????????
CaSp      ??????GGCCTTTTGA-----TTAAT----ATATTATAAAAGGTCT---GACCT-GCCCGGTGGTT----------------TATCTAAACGGCTGCAGT
CaVa      TGGAGT??????????????????????????????????????????????????????????????????????????????????????????????
CeEd      TGGGATTTTTTCCTGAGT--------------TTAATAGGAAGTAG---GCCCT-GCTAATTGCT-AA---------------TGATAAAA-GCGGATTT
ChBr      TGAGATGGCTTTTTGAA--------------AATCACAAAAAGTCG---TGCCTT-CCCAGTGGGTATT-----------CGAGCCTAAACGGACGCGGT
ChFa      TGAGATGGCTTTCTGAA--------------GAACATGGGGGGTCG---TGCCTT-CCCAGTGGGCATA-----------CGAGCCTAAACGGACGCGGT
ChIs      TGAGAT?GCTTTCTGAG--------------TA-CATGGGGGGTCG---TGCCTT-CCCAGTGGGCATA-----------CGAGCCTAAACGGACGCGGT
ChLi      ???????????????????????????????AAACATAAAAGGTCG---TGCCTTCCCCGGTGGGCATG-----------TGGGCCTAAACGGACGCGGT
ChMu      TGAGATGGCCGCTTGAG--------------AAACATGGGGGGTCT---GGCCTT-CCCGGTGGGTACA-----------AGAGCCTAAACGGACGCGGT
ClSp      ???????????TGTGAGTA-----------AATAAATAAAGAGTCC---GGCCT-GCCCGGTGAATTT------------------TTAACGGCCGCAAT
CoCa      ??????CTCTCCTTGACA---------------GCATTAGGAGTAG---GCCCT-GCCCGGTGTCCAAAC-----------CTGGATAAACGGCGGTG--
CoFl      TGAGGT????????????????????????????????AAGGTTG----GGCCT-GCCCGGTGATCTGAA-----------ATGGTTTAACGGCTGCGAT
CrAn      AGAGGTCACTAGAAGAT--------------AAAGACTTTTAGCAA---TACCT-GCCCAGTGCGAAATA----------TTACTGTAAACGGCCGCCCT
CrAr      AGAGGTCACTAGAAGAG--------------AAAGACTTTTAGCAA---TACCT-GCCCAGTGCGAAATA----------TTACTGTAAACGGCCGCCCT
CrGi      AGAGGTCACTAGAAGAT--------------AAAGACTTTTAGCAA---TACCT-GCCCAGTGCGAAATA----------TTACTGTAAACGGCCGCCCT
CrHo      AGAGGTCACTAGAAGAG--------------AAAGACTTTTAGCAA---TACCT-GCCCAGTGCGAAATA----------TTACTGTAAACGGCCGCCCT
CrIr      GGAGGTCGCTAGAAGA---------------AGTAACTTTTAGTAA---TACCT-GCCCAGTGCGAAATA----------TTAATGTAAACGGCCGCCCT
CrPl      TAGGATCGTCTTTTG--A---AGT------CTCTGATAAAAGATAA---TGCCT-GCCCAGTGAA--ACT---------------TTAAACGGCCGCGTT
CrSi      AGAGGTCACTAGAAGAT--------------AAAGACTTTTAGCAA---TACCT-GCCCAGTGCGAAATA----------TTACTGTAAACGGCCGCCCT
CrVi      AGAGGTCACTGAGAGTA--------------TTTGATTCTCAGCAG---TACCT-GCCCAGTGCGACAAT----------AAGTCGTCAACGGCCGCCTT
CuRo      TTAATT??????????????????????????????????????????????????????????????????????????????????????????????
DonSp     ??????GGCTTCTTG-G----TATTT----AACTAA-AAGAAGTCT---AACCT-GCCCGGTGGATTA--------------GCTCTAAACGGTTGCGGC
DosSp     ??????GGCTCTTTGTA----ATCTT----AAAAAATAAGGAGTCC---GACCT-ACCCTGTGTTT-----------------AAGTTAACGGCTATGT-
DrBu      ???????????????????????????????AAAGAATAAGGATCG---CGCCT-GCCCGGTGATGAGA---------------GTTAAACGGCCGCAGT
DrSt      ???????????????????????????????AAAGAATAAGGATAG---CGCCT-GCCCGGTGACGAGA---------------GTTAAACGGCCGCAGT
EnDi      TGAGGTCGCCTCTTGAT-----A--A----TAAATACGAGAGGTTG---GGCCT-GCCCGGTGAATAACT-------------ATTTAAACGGCCGCAGT
EpToRa    ??????????????GTCA----A-C-----TTAC-ATAGAAGATAA---TGCCT-GCCCAGTGAA-AATT---------------TTAAACGGCCGCGTT
GaAl      CC????CGCTCATTGGT----TTGTT----TCGGTATAATGAGTCG---TACCT-GCCCGGTGGAT-------------TAAGTTCTAAACGGTTATT--
GeGe      ??????GGCTTTTT-------GTTAT----TAAATTTAAAAAGTTG---TACCT-GCCCGGTGATATTA--------------AATTAAACGGCCGCAGT
GrEb      TAGGATCGCTTTTTGAT----TAAT-----AACAAAAAGTCAGTCC---TGCCC-AGTGCATGAAATAA---------------TGTAAACGGCCGCAGT
HaRu      TGAGATGGCTCCTCGGTTATTTAA-------GTAAATGGGGAGTCG---GACCT-GCCCGGTGACCTAA-------------GGGTTAAACGGCCGCGGT
HiAr      TGGGGTCTCTTTTAGTTA-------A----ATTTGAATTAAAA--GTAGGCCCT-GCCCGGTGCA---------------AAGCAGTAAACGGCGGTAAA
HyCu      TCGGATCGTCTTTTGACC----ACA-----ACAC-ATAAAAGATAA---TGCCT-GCCCAGTGAA-AACT---------------TTAAACGGCCGCGTT
HyHy      GGAGATCGCTCGAT-----------------TGTCACGTGCGGTCG---TACCT-GCCCGGTGCGCGGGA------------TGCGTAAACGGCGGCTGT
HySc      ????????????????????????????????????????????????????????????????????????????????????????????????????
InJa      CCGGATCGTCTTTTGATC----CCA------CAC-ATAAAAGATAA---TGCCT-GCCCAGTGAG-AAAT----------------TAAACGGCCGCGTT
IsSp      GGAGATTGCTGCGTGAA--------------CCTAAGACTCGGTAA---GCACT-GCCCGGTGCCGAG-------------CGGGGTTAACGGCGGTT--
KaTu      AGAGATCGCTCTTTGAA-----AATT----ATTAATAAAG-AGTCG---TGCCT-GCCCAGTGAAAT-----------------TTTAAACGGCCGCAGT
LaGr      ?????????????????????????????????????????????????????????????TGAA-AATT---------------TTAAACGGCCGCGTT
LaOr      TTGGATCGTCTTTTGTCA----AAC-----CCAC-ATAAAAGATAA---TGCCT-GCCCAGTGAA-AGCT---------------TTAAACGGCCGCGTT
LaSp      ??????CTCTCCCAGTTT-----------------ATTGGGAGTAG---TCCCT-GCCCGGTGATTG---------------ATTTTAAACGGCGGCGTT
LiLi      GGTGAT??????GTGATG-------------AGAAGTAG----------GCCCT-GCCCAGTGTCCTTCGTGGTAATA-CCCGGGATAAACGGCAGCAGT
LimariaSp ??????????????????????????????????GATGGAAAGTCC---GGCCT-GCCCGGTGAGGGACAC---------CCCCCTTTAACGGCAGCGGT
LimaSp    GGGGAT??????????????????????????????????????????????????????????????????????????????????????????????
LiPaGa    GGGGATTTCGTGGTGTA--------------CTAGATGGAAAGTCC---GGCCT-GCCCGGTGAGAGAT------------TCTCTTAAACGGCAGTAGT
LoLa      GGGGATCTCTCTTTGAGGG-----TT----TAGTGATAAAGAGTAG---GCCCT-GCCCGGTGACGAGA---------------GTTCAACGGCTGCAAG
LuDi      GGGGATTTCCCCTTGATA------TG----TGGTAATAAGGGGTAG---GCCCT-GCCCGGTGATTTGT---------------TTTTAACGGCTGCAAG
LuHe      ??????CTCTCCTTGTTA---------------GTATTAGGAGTAG---GCCCT-GCCCGGTGTCCAAAC-----------TTGGATAAACGGCGGTGTT
MaCo      ????????GTCTCCTCGCT--AAT-C-----TAATATGAGGAGTCG---GCCCT-GCCCGGCGGCAAGA--------------AGCTAAGCGGTTGCAAC
MaLi      ????????GTCTCCTCGCC--AAT-T-----TAATATGAGGAGTCG---GCCCT-GCCCGGCGGCAAGA--------------AGCTAAGCGGTTGCAAC
MeLu      AGAGGTGGCCTTTTG------TTTTA----CACATATAAAAGGTTT---GACCT-GCCCGGTGACTGTAG------------TAGTTTAACGGCCGCTTT
MeMe      AGAGGTGGCCTTTTG------TTTTA----CACATATAAAAGGTTT---GACCT-GCCCGGTGACTGTAG------------TAGTTTAACGGCCGCTTT
MePe      AGAGGTGGCCTTTTG------TTTTA----CACATATAAAAGGTTT---GACCT-GCCCGGTGACTGTAG------------TAGTTTAACGGCCGCTTT
MeSp      ??????GGCTCTTTG-------GTGT----TAGAAATAAAGAGTCG---GACCT-GCCCGGTGAATGT----------------AATAAACGGTTGCAAC
MiNo      GGAGATGTCTTTTTGTG--------------TACCATAAAAAGTCG---TGCCTT-CCCAGTGGGTTT-------------TAACCTAAACGGATGCGGT
MiYe      TGAGATGGCTTTCTGAC--------------TAACATGGGGGGTCG---TGCCTT-CCCGGTGGGTATA-----------CGAGCCTAAACGGACGCGGT
MoSp      TGAGAT??????????????????????????????????????????????????????????????????????????????????????????????
MuSe      ?????????TTTGTCGTT---G--------TAGAGCTAAAAA--CA---AACATAAAATAGTTGTTATA------------TGTTATTCGCGGCGTTGGA
MyAr      ??????GCCCTCAGG-----------T---AACTAATAATGAGGGTCG-GCCCT-GCCCGGTGGGGTG-------------AGCCCTTAACGGCTGCAGT
MyEd      TGTGAATTCCTTTTG------A--------TGTAAGTAAAAGGTAG---TCCCT-GCCCAGTGCAACTAGAGTAAT--GTCTGTTGTAAACGGCGGCGTT
MyGa      TGTGAATTCCTTTTG------A--------TGTAAGTAAAAGGTAG---TCCCT-GCCCAGTGCAACTAGAGTAAT--GTTTGTTGTAAACGGCGGCGTT
MoPh      TGAGAT??????????????????????????????????????????????????????????????????????????????????????????????
MySp      TGGGATCTCTCCTGG----------------CTTTATATCGGGGGTAG-GCCCT-GCCCGGTGCTGCAGAA-----------GCAGTAAACGGCGGCCTT
MyTr      TGTGAATTCCTTTTG------A--------TGTAAGTAAAAGGTAG---TCCCT-GCCCAGTGCAACTAGAGTAAT--GTTTGTTGTAAACGGCGGCGTT
NeCo      GGAGATCGCCGCTCGAGAT---------------GACGTTTGGTAG---TACCT-GCCCAGTGCGTA-----------GTT--GCGTAAACGGCGGCTGT
NuCo      ????????????????????????????????????????????????????????????????????????????????????????????????????
NuDe      TGAGATCGCTC---TTTGTTTATTAATTT-TATGTATAGAGAGTCG---TACCT-GCTCAATGATTG-----------TTAAAGATTAAATAGCCGCGGT
NuNu      TTAGATCGCTT---TTTGCTGTT---T---GACACATGAAAAGTAA---CGCCT-GCTCAATGATTTAAGGAT-------------TAAATAGCCGCAGT
NuSp      TGAGATCGCTC---TTTGATATT---T---TA-ATATAAAGAGTTG---TACCT-GCTCAATGAC--AATTGT-------------TAAATAGCCGCGGT
OsEd      AGAGGT??????????????????????????????CTTTCAGCAA---TGCCT-GCCCAGTGCGATCAA----------AAGTCGTAAACGGCCGCCCT
PaCa      CGATAGGGCTTTCTGAC--------------TAACATAGGGGGTCG---TGCCTT-CCCAGTGGGCATA-----------CGAGCCTAAACGGACGCGGT
PaEu      TGAGGTCGCTTTCTG-------GTTT----CTAAAATAGAAAGTCG---GGCCT-GCCCGGTGAATAT--------------TAATTAAACGGCTGCAAC
PaPi      TGGGAT??CTCCCTCTGTGT-----------TATTATTTTGGGTCG---GGCCT-GCCCGGTGAGACGC-------------GTCTTAAACGGCCGCTGT
PaSp      TGAGAT?????????????????????????????AATTGAGGTCG---GGCCTT-CCCGGTGGGTCAT-----------CGTACCTAAACGGAAGCAGT
PeCl      GGAGATGGCTTTTTGTT--------------AAGCACAAAAAGTCG---TGCCTT-CCCAGTGGGCA-----------TTCGAGCCTAAACGGACGCGGT
PeJa      TGAGATGGCTCCCTGAG--------------CAATATGGGGGGTCG---TGCCTT-CCCGGTGAGCTTG-----------CGGGCTTAAACGGACGCGGT
PiAl      ??????TGCTGCATGCA--------------AA-TATATACGGTAA---GTACT-GCTCAGTGCCTTT-------------CGGGGTAAACAGCGGC---
PiFu      ??????TGCTGCACGGA--------------TG-AATGTGCGGTAA---GTACT-GCCCGGTGCCCTTG-----------TCAGGGTAAACGGCGGC---
PiMu      GGAGGTCGCCAGTAGAA--------------AATCATTGCTGGTAG---TGCCT-GCTCAATGCCCAAA--------------GGGTAAATAGCCGCTGT
PinMac    ??????TGCTGCATGGA--------------TG-AATGTGCGGTAA---GTACT-GCCCGGTGCCCTT--------------AGGGTAAACGGCGGC---
PinMax    ??????TGCTGCATGGA--------------AG-AATGTGCGGTAA---GTACT-GCCCGGTGCATAA---------------GTGTAAACGGTGGC---
PiSp      ??????????????????????????????????????????????????????????????????????????????????????TTAACGGCTATT--
PlCo      ???????????????????????????????????????????????????????????????????????????????????????AAACGGCCGCGTT
PlMa      TGAGATGGCTTTCTGAA--------------AAGCATAGGGAGTCG---TGCCT-TCCCAGTGGGCATA-----------CGAGCCTAAACGGACGCGGT
PsCo      ??????CGTCTTTTGA-A---AAT------ATCTGATAAAAGATAA---TGCCT-GCCCAGTGAA--ATT---------------TTAAACGGCCGCGTT
PtHi      GGAGGTTGCTGGGTGAG--------------AA-GACGCTTGGTAA---GCACT-GCCCGGTGCCGGC-------------AGCGGTAAACGGTGGTC--
PyGr      TGGGATCGTTTTCTGAAA---AAT------CCCCGATAGAAAATAA---TGCCT-GCCCAGTGAA--A-T---------------TTAAACGGCCGCGTT
QuQu      CCGGATCGTCTTTTGATT----ACA-----TAATTATAAAAGATAA---TGCCT-GCCCAGTGAGTAAAC---------------TTAAACGGCCGCGTT
SaMo      AGAGGTCACTAAGAGAG--------------GTTTGCTCTTAGCAG---TACCT-GCCCAGTGCGTCAT-------------ATTGTAAACGGCCGCCCT
SiCo      TGAGGTCGCCTCTTGGT-----T--T----TAAGCACAAGAGGTTG---GGCCT-GCCCGGTGAATAACT-------------ATTTAAACGGCCGCAGT
SiLo      AAGGATTTCTTTATGT-------T------TTTATATAAAGTACGA-----CCT-GCTCAATGATATAAA---------------TTAAATAGCCGCAGT
SolemSp   ??????CGCTT---TTCGTTGAA---G----TAAAATGAAAAG-TAG--AGCCT-GCCCAGTGAAGTAAA--------------TTTAAACGGCCGCAGT
SpGa      GGAGATGTCTCCTCGGG--------------AATCACGTGGAGTCGG-TGATCTT-CCCAGTGGGTGTA-----------CGCATTTAAACGGGGGCAAA
SpSp      ??????CTCTGGTTGCA--GTTGC------ATAGGATAGGGAGTCG---GGCCT-GCCCGGTGATGTTG--------------TGTTTAACGGCTGCAA-
StLa      AGACTTAGTAGAGTAAGTTGT----------GAGGATTGGAGGTAG---TACCT-GCTCCATGAGTA-----------GTT--TCTTAAATAGCGGCCTT
ThCl      CGAGATGGCTCCTTGTTT-----T------CTTACATAGGGAGTCG---GACCT-GCTCGGTGAACATATT---------------TTAACAGCCGCGGT
ThDi      TGGGAT??????????????????????????????????????????????????????????????????????????????????????????????
TiOv      GGAGGTTTTTTA----------GTAT----AGGGAGTCGGGTCTGC---CCGGT-GAT--ATGAAAGTAT----------------TAAACGGCTGCAAC
TrDe      ??????????????GAAT--------------GATATTAGAAGTAG---GCCCTCGCCCGGTGCCCTG-------------CGGGGTAAACGGCGGTGTT
TrMa      CTAGAT???????????????????????????????TAGTAGTAG---GCCCT-GCCCGGTGCCTTA-------------CGAGGTAAACGGCGGTGTT
TrSq      ??????????????GTAT--------------GATATTAGAAGTAG---GCCCTCGCCCGGTGCCTTG-------------CGAGGTAAACGGCGGTGTT
UnCr      ??????GTCTTTT-GAGT----TCT-----TTTA--TAAAAGATAAT--G-CCT-GCCCAGTGAAAATT----------------TTAAACGGCCGCGTT
UnPi      TAGGACGTCTTTT-GGAC----TCT-----TCTA--TAAAAGATAAT--G-CCT-GCCCAGTGAAAATT----------------TTAAACGGCCGCGTT
UnTu      ??????GTCTTTT-GAGC----CCA-----TCTA--TAAAAGATAAT--G-CCT-GCCCAGTGAAAATT----------------TTAAACGGCCGCGTT
VeCa      TGAGGT??????????????????????????????????????????????????????????????????????????????????????????????
VeEl      TCGGATGTCTTTTGTCA-----A-C-----CTAT-ATAAAAGATAA---TGCCT-GCCCAGTGAAAACT----------------TTAAACGGCCGCGTT
VePh      TGAGATGGCTTTTTGAG----TATTT----AAATAATAAAAAGTCT---GGCCT-GCCCAGTGAGT----------------ATATTAAATGGCTGCAAC

AbLo      TACC--ACTGTGCGAAG-GTAGC--ATAATAGG-TCGTCCT-TTAATTGGGGGAAA---------GTATGAATGGTCGGATGTTGGAAATTCTTTATTAG
AcBu      A----ATATGTGCGAAG-GTAGC--TCAATTTACTTGTCCT-TTAATTGTGGTGCTA---------TGTGAATGGCAAGACGAGAGTCCAGCTGTCTCGG
AcEx      A----ATATGTGCGAAG-GTAGC--TCAATTTACTTGCCCC-TTAATTGCGGTGCTA---------TGTGAATGGCAAGACGAGGGTCCAACTGTCTCGG
AcOo      A----ATATGTGCGAAG-GTAGC--TCAATTTACTTGCCCT-TTAATTGTGGTGCTA---------TGTGAATGGCAAGACGAGAGTCCAACTGTCTCGG
AcTu      A----A----CCTTAAT-GTAGC--GTGATAAG-TTGGCCT-TTAATTGGGGTCCA---------GTATGAATGGGTTGACGATGGAATAGCTGTCTTAT
AdCo      A----AATCGTGCTAAG-GTAGC--TAAGTTA--TGGCCTA-TTGATTGTAGGCCT----------TGTGAATGGTTTGACGAGCTCTCAACTGTCTCTA
AlJa      AGCGTGAGCGTGCTAAG-GTAGC--GTAATAAA-CAGCCTT-CTAATTAAAGGCCA-----------GTGAAAGGCAACAC-GGAAAATTGCTATATCTT
AmPl      A----AAGCGTGCTAAG-GTAGC--TAAATTA--TGGCCTA-TTAATTGTAGGTCC----------TGTGAATGGTTTGACGAGTTTCCAACTGTCTCTA
AnAn      AGCGTGAGCGTGCTAAG-GTAGC--GTAATAAT-TAGCCTT-TTAATTGGAGGCCA-----------GTGAATGGCAAGAC-TAGGAACACCTTT-ACTT
AnCy      AGCGTGAGCGTGCTAAG-GTAGC--GTAATAAT-TAGCCTT-TTAATTGGAGGCCA-----------GTGAATGGCAAGAC-TAGGAACACCTTT-ACTT
AnDi      ????????????????????????????????????????????????????????????????????????????????????????????????????
AnOv      ????????????????????????????????????????????????????????????????????????????????????????????????????
AnSp      ----------TCTTAAT-GTAGC--GCAATTCC-TTGCCCT-TTAAATGAGGGCAGT--------AGGTGAATGGACTGACGACAGCCTCACTGTCTCAT
AnTr      ????????????????????????????????????????????????????????????????????????????????????????????????????
ArIr      A----AAGCGTGCTAAG-GTAGC--TAAGTTA--TGGCCTAGTTAATTGTAGGCCC----------TGTGAATGGTTTGACGAGTTTTCTTCTGTCTCTA
AsCfrCa   ????????????????????????????????????????????????????????????????????????????????????????????????????
AsSp      ????????????????????????????????????????????????????????????????????????????????????????????????????
BaBa      ????????????????????????????????????????????????????????????????????????????????????????????????????
BaCfrSe   ????????????????????????????????????????????????????????????????????????????????????????????????????
BaPa      ????????????????????????????????????????????????????????????????????????????????????????????????????
BaRe      ????????????????????????????????????????????????????????????????????????????????????????????????????
CaSp      GAAT-AGCTGTACAAAG-GTAGC--GTAGTCAG-TTGTCCT-TTAAATGGGGAAAG---------GTATGAAAGGTTTGACGATAAAAAAGCTGTCTCTT
CaVa      ????????????????????????????????????????????????????????????????????????????????????????????????????
CeEd      ----------CCTTAAT-GTAGC--GTGATAAA-TTGGCCT-TTAATTGGGGTCCG---------GTATGAATGGGTTGACGATAGAAAAGCTGTCTCAT
ChBr      AA----ATCGTGCTAAG-GTAGC--TAAATTTT--GGTCTA-TTAATTGTAGGTCT----------TGTGAATGGTTTGACGAGTCTTCGACTGTCTCTA
ChFa      A----AATCGTGCTAAG-GTAGC--TAAATTA--TGGCCTA-TTAATTGTAGGTCC----------TGTGAATGGTTTGACGAGTCCTCGACTGTCTCGA
ChIs      A----AATCGTGCTAAG-GTAGC--TAAATTA--TGGCCCA-TTAATTGTGGGTCC----------TGTGAATGGTTTGACGAGTCCTCGACTGTCTCAA
ChLi      A----AATCGTGCTAAG-GTAGC--TAAATTA--TGGCCCA-TTAATTGTGGGTCC----------TGTGAATGGTTTGACGAGTCCTCGACTGTCTCAA
ChMu      A----AATCGTGCTAAG-GTAGC--TAAATTA--TGGCCTA-TTAATTGTAGGTCC----------TGTGAATGGTTTGACGAGTCCTCTACTGTCTCAA
ClSp      GAG--AATTGTGCGAAG-GTAGC--GTGATAAG-TTGTCTT-TTAATTGGAGAATG---------GTATGAATGGCTTGACG-CGGAATAGCTGTCTTTG
CoCa      -----TTAAACCTTAAA-GTAGC--ATAATAAT-TTGCCCT-TTAATTGGGGGATA---------GTATGAATGGGTTGACGATGGAAAGACTGTCTCCA
CoFl      TGAAACC--GTACTAAG-GTAGC--ATAATAAT-TTGCCCT-TTAATTGGGGGAGA---------GAATGAATGGTTTGACGGTAAAAAAGCTGTTTTAA
CrAn      AGCGTGAGGGTGCTAAG-GTAGC--GAAATTCC-TTGCCTT-TTGATTGTGGGCCTGC---------ATGAATGGTTTAACGAGGGTTTAACTGTCTCTA
CrAr      AGCGTGAGGGTGCTAAG-GTAGC--GAAATTCC-TTGCCTT-TTGATTGTAGGCCTGC---------ATGAATGGTTTAACGAGGGTTTAACTGTCTCTT
CrGi      AGCGTGAGGGTGCTAAG-GTAGC--GAAATTCC-TTGCCTT-TTGATTGTGGGCCTGC---------ATGAATGGTTTAACGAGGGTTTGACTGTCTCTA
CrHo      AGCGTGAGGGTGCTAAG-GTAGC--GAAATTCC-TTGCCTT-TTGATTGTAGGCCTGC---------ATGAATGGTTTAACGAGGGTTTAACTGTCTCTA
CrIr      AGCGTGAGGGTGCTAAG-GTAGC--GAAATTCC-TTGCCTT-TTGATTGTAGGCCTGC---------ATGAATGGTTTAACGAGGGTTTAGCTGTCTCTA
CrPl      AGCGTGAGCGTGCTAAG-GTAGC--GTAATAAT-TAGCCTT-TTAATTGGAGGCCA-----------GTGAATGGCAAGAC-TAGGAACACCTTT-ACTT
CrSi      AGCGTGAGGGTGCTAAG-GTAGC--GAAATTCC-TTGCCTT-TTGATTGTAGGCCTGC---------ATGAATGGTTTAACGAGGGTTTAACTGTCTCTA
CrVi      AGCGTGAGGGTGCTAAG-GTAGC--GAAATTCC-TTGCCTT-TTGATTGTGGGCCTGC---------ATGAATGGTTTGACGAGGGCTTTGCTGTCTCTT
CuRo      ????????????????????????????????????????????????????????????????????????????????????????????????????
DonSp     TTG--AGCCGTGTTAAG-GTAGC--ATAATAAA-TAGTCTC-TTAATTGGGGGATA---------GAATGAATGGTTGAATGATGGGATAGCTTTATTAG
DosSp     ------AAAGTACTAAG-GTAGC--GTGGTAAG-TAGCCTT-TTAATTGAAGGATT---------GTATGAATGGTTTGATG-TAAAAAAGCTGTCTTTA
DrBu      TAAT-AGCTGTGCTAAG-GTAGC--GCAATCAA-TTGTCCT-TTAATAAGGGAATG---------GTATGAATGGCTGTACGCGAGATAAGCTGTCTCTA
DrSt      TAAT-AGCTGTGCTAAG-GTAGC--GCAATCAA-TTGTCCC-TTAATTGAGGAATG---------GTATGAATGGCTGTACGTGAGATAAGCTGTCTTTA
EnDi      GGAT-AGCTGTGCTAAG-GTAGC--GTAATAAA-TTGTCTC-TTAATTGGAGAAGG---------GTATGAATGGTTTGACGTGGTAGTTTCTGTCTCAA
EpToRa    AGCGTGAGCGTGCTAAG-GTAGC--GTAATAAA-TAGCCTC-TTAATTGGAGGCCA-----------GTGAATGGCAAGAC-TAGGGATATCTGT-ACCC
GaAl      ------AATATACTAAG-GTAGC--ATAATGAA-TCGTCCC-TTAATTGGGGAATG---------GAATGAATGGTTTGTC-ATAGATAAGCTGTCTTTA
GeGe      GAC---CCTGTGCTAAG-GTAGC--GTAATAAT-TCGCCCT-TTAATTGGGGGATG---------GTATGAATGGTTTGACG-TGGATATGCTGTCTCTA
GrEb      ATCCTGACTGTGCAAAG-GTAGC--ATAATAAT-TTGTCTT-TTAATTGRAGAATA---------GAATGAATGGATAGACG-GAGATCAACTGTCTCTA
HaRu      ACACTGACCGTGCAAAG-GTAGC--ACAATCAC-TTGCCTT-TTAATTGGAGGCTG---------GTATGAATGGTTTGACGAGGGCTGAGCTGTCTCTT
HiAr      --------TTCTTTAAA-GTAGC--ATAATAGA-TCGGCTT-TTAATTGAAGTCTA---------GGAAGAAGGGGTTGACGTGGGGGCAACTTTCTATT
HyCu      AGCGTGAGCGTGCTAAG-GTAGC--GTAATAAA-TAGCCTC-TCAATTGGAGGCCA-----------GTGAATGGCAAGAC-TAGGAACACCTGT-ACCT
HyHy      AACCTGACGGTCCGAAG-GTAGC--GAAATTCC-TAGCCCT-TTAATTGAGGGCCTGC---------ATGAA-GGTTTGACGAGGGCTTCACTGTCTCTT
HySc      ?????????????????????????????????????????????????GAGGCCA-----------GTGAATGGCAAGAC-TAGGAACACCTGCTACCT
InJa      AGCGTGAGCGTGCTAAG-GTAGC--GTAATAAA-TAGCCTC-TTAATTGGAGGCCA-----------GTGAAAGGCAACAC-TAGGAACACCTGT-GCTT
IsSp      ---GACAAG-CTTTAAA-GTAGC--AAAGTCCC-TTGCCCC-CTAATTAGGGGCGCGC---------ATGAA-GTGTGTACGAGGGAGCAACTGTCTCTA
KaTu      ACCCTGACTGTGCTAAG-GTAGC--ATAATAAC-TTGTTTT-TTAATTGAAAGCTT---------GTATGAATGGCTTGACGTGGGCAAGACTGTCTCTA
LaGr      AGCGTGAGCGTGCTAAG-GTAGC--GTAATAAT-TAGCCTT-TTAATTGGAGGCCA-----------GTGAATGGCAAAAC-TAGGAACACCTGT-ACTT
LaOr      AGCGTGAGCGTGCTAAG-GTAGC--GTAATAAA-TAGCCTC-TCAATTGGAGGCCA-----------GTGAATGGCAAGAC-TAGGGACACCTGT-ACCC
LaSp      A-------AGTTTTAAA-GTAGC--ATAGTAAG-TTGTCCC-TTAATTAGGGTCTG---------GTATGAATGGGTTGACGTGGG-GAGGCTGTCTCAA
LiLi      ACTCTGACTGTTCGAAG-GTAGC--GTGATAGA--TAGCCTTTTAATTGGAGGCCC---------GTATGAATGGGTTAACGGG-GAAAGACTGTGCCGG
LimariaSp A----AAGTGCTTTAATCGTAGC--TCAATTTCCTTGCCCT-TTAATTGTGGAGCT---------ATGTGAATGGTAAGACGAGGGTTCAACTGTCTCGT
LimaSp    ????????????????????????????????????????????????????????????????????????????????????????????????????
LiPaGa    A----AAGTTCTTTAATCGTAGC--TCAATTTTCTTGCCCT-TTAATTGTGGAGCG---------ATGTGAATGGTAAGACGAGGGTTCAACTGTCTCGC
LoLa      TTATAGCTTGTACTAAG-GTAGC--GCAATAAT-TAGTTCT-TTAATTAGGGGCGG---------GTATGAAAGGGTTGACGTGTTGATAACTGTCTTTT
LuDi      TTATAGCTTGTACTAAG-GTAGC--GTAATCAT-TAGTTCT-TTAATTGAGGGCGG---------GTATGAAGGGGTTGACATGTTGATTACTGTCTTCT
LuHe      AAA-------CCTTAAA-GTAGC--ATAATAAT-TTGCCCT-TTAATTGGGGGATG---------GTATGAATGGGTTGACGATGGAAAGACTGTCTCCA
MaCo      GGAT-AGTTGTGCTAAG-GTAGC--GCAATCAA-TTGTCCT-TTAATTGGGGAAAG---------GAATGAAGGGGTTGACGAGGGTAAG-CTGTCTCTA
MaLi      GGAT-AGTTGTGCTAAG-GTAGC--GCAATCAA-TTGTCCT-TTAATTGGGGAAAG---------GAATGAAGGGGTTGACGAGGGTGAG-CTGTCTCTG
MeLu      A-----TTTGTGCTAAG-GTAGC--ACGGTGAG-TAGCCCT-TTAATTGAGGGATT---------GTATGAATGGTTGGAC-ACGGAGAGACTGTTTCCA
MeMe      A-----TTTGTGCTAAG-GTAGC--ACGGTGAG-TAGCCCT-TTAATTGAGGGATT---------GTATGAATGGTTGGAC-ACGGAGAGACTGTTTCCA
MePe      A-----TTTGTGCTAAG-GTAGC--ACGGTGAG-TAGCCCT-TTAATTGAGGGATT---------GTATGAATGGTTGGAC-ACGGAGAGACTGTTTCCA
MeSp      GAG--AGTTGTACGAAG-GTAGC--GTGATAAG-TTGTCTT-TTAATTGGAGAATG---------GAATGAAGGGTTTGACG-TGAAATTTCTTTTTTTA
MiNo      A----AATCGTGCTAAG-GTAGC--TAAATTA--TGGCCCA-TTAATTGTGGGTCT----------TGCGAACGGCTTGACGAGTTCCCTACTGTCTCGA
MiYe      A----AATCGTGCTAAG-GTAGC--TAAATTA--TGGCCCA-TTAATTGTGGGTCC----------TGTGAATGGTTTGACGAGTCCTCTACTGTCTCAA
MoSp      ????????????????????????????????????????????????????????????????????????????????????????????????????
MuSe      TATCTGGTTTATCTAA----AAC--ACAATAAT-TTGTCTT-TTAATTGAAGAATG---------GTATGAAAGGGTTAACGTGGGATAAGCTGTGTCAA
MyAr      TGGT-AGCTGTACTAAG-GTAGC--GTAATAAATTGCCCTT--TAATTGGGGGACG---------GTATGAATGGGTTGACGTGGGAAAAACTGTCTCCT
MyEd      AACGTGAGCGTCCTAAG-GTAGC--GCGATAAT-TTGCTTT-TCAATTGAAGGATG---------GTATGAAAGGGTTAACGAAGAAGGTGCTGTGTCTA
MyGa      AACGTGAGCGTCCTAAG-GTAGC--GCGATAAT-TTGCTTT-TCAATTGAAGGATG---------GTATGAAAGGGTTAACGAAGAAGGTGCTGTGTCTA
MoPh      ????????????????????????????????????????????????????????????????????????????????????????????????????
MySp      AGCGTGAGGGTCCTAAG-GTAGC--ATGGTAAG-TCGGCCT-TTAATTGGGGTCTG---------GTATGAATGGGTTGACGTCGGGTAAGCTGTCTCGC
MyTr      AACGTGAGCGTCCTAAG-GTAGC--GCGATAAT-TTGCCTT-TCAATTGAAGGATG---------GTATGAAAGGGTTAACGAAGAAGGTGCTGTGTCTG
NeCo      AACCTGACGGTCTGAAA-GTAGC--GAAATTCC-TCGCCCT-TTAATTGAGGGACT---------GCATGAA-GGTTTGACGAGGGCCCTACTGTCTCTC
NuCo      ????????????????????????????????????????????????????????????????????????????????????????????????????
NuDe      ACCCTGACCGTGCAAAG-GTAGC--ATAATCAT-TTGCCCT-ATAATTGAGGGCTG---------GAATGAATGGTTTGACGAAAGCTCTACTGTCTTTT
NuNu      ACCCTGACTGTGCAAAG-GTAGC--ATAATCAT-TTGCCCT-GTAATTGAGGGCTG---------GTATGAATGGCGAGACGAGAGTTAAGCTGTCTTTT
NuSp      ACCCTGACCGTGCGAAG-GTAGC--ATAATCAT-TTGCCTT-TTAATTGGAGGCTG---------GAATGAATGGTTTGACGAGAGCTTTACTGTCTTTT
OsEd      AGCGTGAGGGTGCTAAG-GTAGC--GAAATTCC-TTGCCTT-TTAATTGTAGGCCTGC---------ATGAATGGTTTGACGAGGGCTTAACTGTCTCTA
PaCa      A----AATCGTGCTAAG-GTAGC--TAAATTA--TGGCCCA-TTAATTGTGGGTCC----------TGTGAATGGTTTGACGAGTCCTCTACTGTCTCAA
PaEu      GAG--AGTTGTGCTAAG-GTAGC--GCGATAAT-TTGTCTC-TTAATTGGAGAATG---------GTATGAAAGGTTTGACG-TAGACCTATTGTCTCTA
PaPi      A----ACTGGCGCTAAG-GTAGC--AAAATCTA-TAGCCCT-TTAATTGGGGGCGTG-----------TGAATGGTTTGACGTATGGTTAGCTGTCTTGT
PaSp      A----ATGTGC-TTAAT-GTAGCG-TAT--------GACTA-TTAATTGTAGTTTG----------AGTGAAAGGTTTGACGAGTTTTTAGCTGTATCTA
PeCl      AA----ATCGTGCTAAG-GTAGC--TAAATTA--TGGTCTA-TTAATTGTAGGTCT----------TGTGAATGGTTTGACGAGTCTTCGACTGTCTCTA
PeJa      A----AAGCGTGCTAAG-GTAGC--TAAATTA--TGGCCTA-TTAATTGTAGGTCC----------TGTGAATGGTTTGACGAGTTTCCAACTGTCTCTA
PiAl      ----GTAAAGTTTTAAA-GTAGC--GAAATACC-TAGCCCT-TTAATTGGGGGCGTGC---------ATGAATGTATAAACGAGGGAAAAACTGTCTCTT
PiFu      ----GTAAAGTTTTAAA-GTAGC--GAAATACC-TAGCCCT-TTAATTGGGGGCGTGC---------ATGAATGTATCAACGTGGGAGAGACTGTCTCTT
PiMu      ATTATGACGGTGCTAAG-GTAGC--GAAATTCC-TAGCCTC-TTAATTAGAGGCCTGC---------ATGAATGGCTTGACGAGCGCTCTGCTGTCTCCT
PinMac    ----GTAAAGTTTTAAA-GTAGC--GAAATACC-TAGCCCT-TTAATTGGGGGCGTGC---------ATGAATGTATTTACGTGGGAGAAACTGTCTCTT
PinMax    ----GTAAGGTTTTAAA-GTAGC--GAAATACC-TAGCCCT-TTAATTGGGGGCGTGC---------ATGAA-GTATTAACGAGGGAGCGACTGTCTCTT
PiSp      ------AATTTACTAAT-GTAGC--GCGGTAAT-TTACCCT-TTAATTGGGGGCTA---------GAA--AATGGTTTGACG-CAGAAAAACTGTCTTTG
PlCo      AGCGTGAGCGTGCTAAG-GTAGC--GTAATAAA-TAGCCTT-TTAATTGGAGGCCA-----------GTGAATGGCAAGAC-TAGGAATACCTGTACCCT
PlMa      A----AATCGTGCTAAG-GTAGC--TAAGTTA--TGGCCTA-TTAATTGTAGGTCT----------TGTGAATGGTTTGACGAGCCTCCAACTGTCTCTA
PsCo      AGCGTGAGCGTGCTAAG-GTAGC--GTAATAAT-TAGCCTC-TTAATTGGAGGCCA-----------GTGAATGGCAAGAC-TAGGAACACCTTTACTTT
PtHi      ---CCTAGGATTTTAAT-GTAGC--GTAGTACC-TTGCCCT-TTAATTGTGGGCTTGC---------ATGAA-GTGTCCACGAGGGAGTTACTGTCTCTG
PyGr      AGCGTGAGCGTGCTAAG-GTAGC--GTAATAAT-TAGCCTT-TTAATTGGAGGCCA-----------GTGAATGGCAAGAC-TAGGAACACCTTTACTTT
QuQu      AGCGTGAACGTGCTAAG-GTAGC--GTAATAAA-TAGCCCC-TTAATTGGAGGCCA-----------GTGAATGGCAAGAC-TAAGAACAATTGTACCTT
SaMo      AGCGTGAGGGTGCCAAG-GTAGC--GAAATTCC-TTGCCTT-TTAATTGTAGGCCTGC---------ATGAATGGATTGACGAGGGCCATTCTGTCTCTT
SiCo      GAAT-AACTGTGCTAAG-GTAGC--GTAATAAA-TTGTCTC-TTAATTGGAGAAGG---------GTATGAATGGTTTAACGTGGTAGTATCTGTCTCGG
SiLo      ATACTGACTGTGCAAAG-GTAGC--ATAATCGT-TTGCCTT-ATAATTGAARRGCT--------AGAATGAATGGTCACATGTAACAATTTCTTTTATAA
SolemSp   ACCCTGACTGTGCGAAG-GTAGC--ATAATCAT-TTGCTCT-TTAATTGGGAGCTG---------GAATGAATGGTTTGACGAGGGCTTAACTGTCTTAG
SpGa      G----GCATGTCCAAAG-GTAGC--TAAATTAC-TGGACCA-GTAATTCTGGTTCATACATTAAAAAGTGAAGGGGCTGACGAGTCTCTAACTGTCTCTA
SpSp      GTAA-CTTTGTGCTAAG-GTAGC--GCAGTCAC-TCGTCTT-TTAATTGGAGAAAG---------GTATGAATGGTTTGACGAGGGAAAATCTGTCTCAA
StLa      CA----AGGGTCTAAAG-GTAGCATATAATGTC-TTGATTA-ATTGTCGAGTGGTAT--------GAAGGGAT--AACAACGAGAGAAATACTGTCT-TA
ThCl      ACTCTGACCGTGCAAAG-GTAGC--ATAATCAT-TTGCCTT-ATAATTGAAGGCTA---------GTATGAATGGTTTGACGAGAATTAAGCTGTCTCTT
ThDi      ????????????????????????????????????????????????????????????????????????????????????????????????????
TiOv      GAG--AGTTGTGCTAAG-GTAGC--GCGATAAT-TAGTCTC-TTAATTGGAGAATG---------GTATGAATGATTTGACG-CAAACTAACTGTCTTTT
TrDe      AAACC-------TTAAA-GTAGC--GTGATAAG-TCGGCCT-TTAATTGGGGTCTG---------GTATGAAGGGGTTGACGTCGGAGAAACTGTCTCGG
TrMa      AAACC-------TTAAA-GTAGC--GTGATAAG-TCGGCCT-TTAATTGGGGTCTG---------GTATGAAAGGGTTGACGTCGGAAAAGCTGTCTCAG
TrSq      AAACC-------TTAAA-GTAGC--GTGATAAG-TCGGCCT-TTAATTGGGGTCTG---------GTATGAAAGGGTTGACGTCGGAAAAACTGTCTCGG
UnCr      AGCGTGAGCGTGCTAAG-GTAGC--GTAATAAT-TAGCCTT-TTAATTGGAGGCCA-----------GTGAATGGCAAGAC-TAGGAATATCTGT-ACTT
UnPi      AGCGTGAGCGTGCTAAG-GTAGC--GTAATAAT-TAGCCTT-TTAATTGGAGGCCA-----------GTGAATGGCAAGAC-TAGGAATACCTGT-ACTT
UnTu      AGCGTGAGCGTGCTAAG-GTAGC--GTAATAAT-TAGCCTT-TTAATTGGAGGCCA-----------GTGAATGGCAAGAC-TAGGAATATCTGT-ACTT
VeCa      ?????????????????????????GTGATAAG-TTGTCTT-TTAATTGGAGAATG---------GTATGAATGGTTTGACG-TAGAATAACTGTCTTTG
VeEl      AGCGTGAGCGTGCTAAG-GTAGC--GTAATAAA-TAGCCTC-TTAATTGGAGGCCA-----------GTGAATGGCAAGAC-TAGGGACATCTGT-ACCC
VePh      GAG--AGTTGTACTAAG-GTAGC--GCGATAAT-TTGTCTC-TTAATTAGAGAATG---------GTATGAAGGGTTAGACG-TGGGATTATTGTCTCTA

AbLo      GGGT-------GAGTGTTGAATTTTACTTTCTAGTGCAAAGGCGG-GAATGATTTTATCAGACGA-GAAGACCCTGTTGAGCT-----------------
AcBu      CGT------TGATGAAATGAAAATGAAGTACAGGTGAAGATGCCT-GTATGGTGTGGGGGGAAGA-GAAGACCCCGTGGAACTTTAG-------------
AcEx      CGT------TGGTGAAATGAAAATGAAGTACAGGTGAAGATGCCT-GTATGGTGTGGGGGGAAGA-GAAGACCCCGTGGAACTTTAG-------------
AcOo      CGT------TGGTGAAATGAAAATGAAGTGCAGGTGAAGATGCCT-GTATGGTGTGGGGGGAAGA-GAAGACCCCGTGGAACTTTAG-------------
AcTu      AGG------GGCTCATTAGAAATTTTCTTTTTGGTGAAAAGACCT-AATTAAACTTAATAGACGA-GAAGACCCCGTCGAGCTTGAT-----TTA-----
AdCo      -GGT-----TGTTTTGGTGAACTTGAATTGGATGTGCAAATGCTT-CCATATGAAAGAAAGACGA-GAAGACCCCGTGAAGTTAGTA-------------
AlJa      ATA------TGACC-AAAAAATTTTACCTTTAAGTGAAAAGGCTT-AAATAATAAAAAAAGACGA-AAAGACCCCGCGGAGCTTTACTTT----------
AmPl      ATT------TTTTTTGGTGAACTTGAATTGGATGTGCAAATGCTT-CCATGGGTAAGAAAGACGA-GAAGACCCCGTGAAGTTAGAA-------------
AnAn      TGTG------TACAAAAAAAACTTTTCGTCTAAGTGAAAAGACTT-AGATAATAAAGGTAGACGA-AAAGACCCCGCGGAACTTTACCTTT---------
AnCy      TGTA------TACAAAAAAAACTTTTCGTCTAAGCGAAAAGACTT-AGATGATAAAGGTAGACGA-AAAGACCCCGCGGAACTTTACCTTT---------
AnDi      ????????????????????????????????????????????????????????????????????????????????????????????????????
AnOv      ????????????????????????????????????????????????????????????????????????????????????????????????????
AnSp      AG----------TCTTTAAGAATTGGAATTGAAGTGAAGATACTT-CAATGTAAAAGAAAGACGA-CAAGACCCCTAAAACTTTATA-----TAA-----
AnTr      ????????????????????????????????????????????????????????????????????????????????????????????????????
ArIr      GCT------TGTTTAAGTGAACTTGAGTTGGATGTGCAAATGCTT-CCTTGGTAAAGAAAGACGA-GAAGACCCCGTGAAGTTAGAA-------------
AsCfrCa   ????????????????????????????????????????????????????????????????????????????????????????????????????
AsSp      ????????????????????????????????????????????????????????????????????????????????????????????????????
BaBa      ????????????????????????????????????????????????????????????????????????????????????????????????????
BaCfrSe   ????????????????????????????????????????????????????????????????????????????????????????????????????
BaPa      ????????????????????????????????????????????????????????????????????????????????????????????????????
BaRe      ????????????????????????????????????????????????????????????????????????????????????????????????????
CaSp      AAG------AATAGT-GTGAAGTTTCCGTTTAAGTGAAAAGGCTT-GAATTTTTGAAAAAGACGA-GAAGACCCTGTTGAGCTTGATTATGTTTT-----
CaVa      ????????????????????????????????????????????????????????????????????????????????????????????????????
CeEd      TGG-------AATATATTGAAATTTTCTTCTCGGTGAAAAGACCG-CGCTTCTGTTAAAAGACGA-GAAGACCCCGTCGAGCTTGAA-----TGA-----
ChBr      G-GT-----TGTTTTGGTGAACTTGAATTGAATGTGTAAATGCTT-TCGTGGGCGAGAAAGACGA-GAAGACCCCGTGAAGTTAGAA-------------
ChFa      G-GT-----TGTTTTGGTGAACTTGAATTGAATGTGCAAATGCTT-TCATGGGAAAGAAAGACGA-GAAGACCCCGTGAAGTTAGAA-------------
ChIs      G-GT-----TGTTTTGGTGAACTTGAATTGAATGTGTAAATGCTT-TCATGAGAAAGAAAGACGA-GAAGACCCCGTGAAGTTAGAA-------------
ChLi      G-GT-----TGTTTTGGTGAACTTGAATTGAATGTGCAAATGCTT-TCATGGGTAAGAAAGACGA-GAAGACCCCGTGAAGTTAGAA-------------
ChMu      G-GT-----TGTTTTGGTGAACTTGAATGGAACGTGCAAATGCTT-TCATGAGAGAGAAAGACGA-GAAGACCCCGTGAAGTTAGAA-------------
ClSp      AAG------AATAGAATT-AAGTTTCCTTTTAAGTGAAAAGGCTT-ATATTTTTGTAAAAGACGA-GAAGACCCTGTCGAGCTTAATTAAAATT------
CoCa      GAA-------GAGTAATTGAAATTTTCTTCCCAGTGAAAAGCCTG-GGATTAGGTTGAAAGACGA-GAAGACCCCGTCGAGCTTGAATATGCTGC-----
CoFl      AAA------TAAAAAAA-GAAGTTAACTTTTAAGTGAAAAGGCTT-AAGTTTTTATAAAAGACGA-GAAGACCCCGTCGAGCTTAATTAGAATAA-----
CrAn      AATTT-------TTTATTGAAATTGTACTGAAGGTGAAGATACCT-TCATTTAAAAGTTAGACAA-AAAGACCCCGTGCAACTTTGAAAA----------
CrAr      GATTT-------AAAATTGAAATTGTACTGAAGGTGAAGATACCT-TCATTAAAAAGTCAGACAA-AAAGACCCCGTGCAACTTTGAAAA----------
CrGi      AATTT-------TTTATTGAAATTGTACTGAAGGTGAAGATACCT-TCATTTAAAAGTTAGACAA-AAAGACCCCGTGCAACTTTGAAAA----------
CrHo      AATTT-------TTTATTGAAATTGTACTGAAGGTGAAGATACCT-TCATTTAAAAGTTAGACAA-AAAGACCCCGTGCAACTTTGAAAA----------
CrIr      AATTT-------TTAATTGAAATTGTATTGAAGGTGAAGATACCT-TCATTTAAAAGTTAGACAA-AAAGACCCCGTGCAACTTTGAAAA----------
CrPl      TGTGG-----TGCCAAAAAAACTTTTCGTCTAAGTGAAAAGACTT-AGATAACAAAGGAAGACGA-AAAGACCCCGCGGAGCTTTACCTCT---------
CrSi      AATTT-------TTTATTGAAATTGTACTGAAGGTGAAGATACCT-TCATTAAAAAGTTAGACAA-AAAGACCCCGTGCAACTTTGAAAA----------
CrVi      GATTT-------TTTATTGAAATTGTAGTGTAGGTGAAAATACCT-TCATAAGAAAGTTAGACAA-GAAGACCCCGTGCAACTTTGAAAAG---------
CuRo      ????????????????????????????????????????????????????????????????????????????????????????????????????
DonSp     TAA------TATAAATATGAAGTTTACTTTTAAGTGAAAAGGCTT-AAATTTTATTGTTAGACGA-TAAGACCCTATTGAGCTTGAT--AGTTTT-----
DosSp     AAA-------AAGCTCATGAAGTTTCCTTTTAAGTGAAAAAGCTT-AAATTTTTATAATAGACGA-GAAGACCCTGTTGAACTTGATTAG----------
DrBu      TTA------TATTAGCAAGAAATTTTCCTTTAAGTGAAAAGACTT-AGATTTTTTTAAAAGACGA-GAAGACCCTATCGAACTTAAT------CA-----
DrSt      TTA------TAATAGCATGAAATTTTCCTTTAAGTGAAAAGACTT-AGATTTTTTTAAAAGACGA-GAAGACCCTATCGAACTTAAT-------AG----
EnDi      TGG------TAATATTATGAAGTTTTCTTTTGAGTTAAAAGTCTC-AAATTTAGATAAAAGACGA-GAAGACCCTGTCGAGCTTAATAAAATTGT-----
EpToRa    TGTA------TAAAAAAACAACTTTTCATTTGGGTGAAAAGACCC-ACATAATAAAGGAAGACGA-AAAGACCCCGCGGAGCTTTACCTTT---------
GaAl      AGT------TATAGAGT-GAAATTTCCATTTAAGTGAAAAGGCTT-AAATTATTGTAAAAGAAGA-GAAGACCCTGTCGAGCTTGTTTAGAAGCT-----
GeGe      TAG------TAGATAAT-GAATTTTTTTTTTAAGTGAAAAAGCTT-AATATTTTGTAAAAGAAGA-GAAGACCCTATCGAACTTAATTAGA---------
GrEb      TTT------TATTAAATTGAAATTAATTTTTAAGTGAAAAAGCTT-AAATCAAAAGAATAGACAA-GAAGACCCTATCAATTTTTAGA------------
HaRu      CTG------GAATATTTAAAAATTAACTTCTAAGTGAAAAGGCTT-AGATTTAGCTGAGGGACGA-GAAGACCCCGTTGAGCTTTAGTGTGGGGTAAAAG
HiAr      TTT------TAATAGTT-GAAATTTTCTTTTAAGTGAAAAGACTT-AAATTCTCGTAAAAGACGA-GAAGACCCCGACGAGCTTAACTATACTTT-----
HyCu      TATA------CACTAAAAAAACTTTTCGTCTAAGTGAAAAGACTT-AGATAATGAAGGAAGACGA-AAAGACCCCGCGGAACTTTACCTTC---------
HyHy      GCCTTG--AGATGTTGA---AATTTAGATGTGGGTGCAGACGCCC-TTATAGTAAAGTCAGACAA-AAAGACCCCGTGCAACTTTAAAGAG---------
HySc      TATA------CACCAAAAAAATTTTTCGTCTAAGTGAAAAGACTT-AGATAATAAAGGAAGACGA-AAAGACCCCGCGGAACTTTACCTTC---------
InJa      TTTA------TACCAGAAAAATTTTTCATCTGAGTGAAAAGACTC-AGATAATGAAGGAAGACGA-AAAGACCCCGCGGAACTTTACCTTT---------
IsSp      GTG------ACTGTGCTGGAAATCGAACTTCAAGTGAAATTGCTT-GGGTGCTGCCAAAAGACGA-GAAGACCCCGTGCAGCTTTATTTAA---------
KaTu      TTA------CATTAAATAAAAATTAATTTTTAAGTGAAGAAGCTT-AAATAATCTCAAAAGACGA-AAAGACCCTATCGAGCTTTAAATTTATGTATA--
LaGr      TGTA------TATGAGAAAAATTTTTCGTCTAAGTGAAAAGACTT-AGATAAAAAAGGAAGACGA-AAAGACCCCGCGGAACTTTACCTTT---------
LaOr      TGTA------TAGAAAAACAATTTTTCATTTGGGTGAAAAGACCT-AAATAATAAAGGAAGACGA-AAAGACCCCGCGGAACTTTACCTTT---------
LaSp      AAG------GAGTTAAT-GAAGTTTTCATCCTAGTGAAAAGCCTG-GGATACATTTAAAAGACGA-GAAGACCCCGTCGAGCTTGA--------------
LiLi      ATGA-----AAAATATT-GAATTTAATTTCGAGGTGAAGAAGCTT-CGATGTGTGAAAAGGACGA-CAAGACCCTGAAAGCTTTTG--------------
LimariaSp CGC------TGAT-AGATTAAAACGGAGCGTGAGTGAATATACTC-ACATGAATTAGAGGGACGA-TAAGACCCCGTGGAGCTTTAG-------------
LimaSp    ????????????????????????????????????????????????????????????????????????????????????????????????????
LiPaGa    TGT------TACG-AAGTGAAAACGGAGTGTAGGTGAAAATACCT-GCATGGATTATAGGGACGA-CAAGACCCCGTGGAGCTTTAG-------------
LoLa      TTG------GGTTAATT-AAATTTTATTTTTAGGTGAAAAAGCCTAGTGTGTGGGTAAGGGACGA-GAAGACCCTATGAAGCTTTATTATTGTT------
LuDi      TTG------GGTTAATTT-AATTTTATTTTCAGGTGAAAAAGCCT-GTGTTCGGGTGAGGGACGA-GAAGACCCTATGAAGCTTTATTATCACC------
LuHe      GAA------GAAATATTGAAATTTTCTTCCTA-GTGAAAAGCCTG-GGATGTTGTTGAAAGACGA-GAAGACCCCGTCGAGCTTAAATAAGCTGT-----
MaCo      TAG------TATAGCTT-AAACTTTTCTTTTAAGTGAAAAGACTT-AAATTTTAAAATAAGACGA-GAAGACCCCGGCGAGCTTAAT-------T-----
MaLi      TAG------TATAGCTT-AAACTTTTCTTTTAAGTGAAAAGACTT-AAATTTTAAAATAAGACGA-GAAGACCCCGGCGAGCTTAAT-------T-----
MeLu      ATA------TAATAAGTAGAAGTTTCTTTTCAAGTGAAAAAGCTT-GAGTTTTTGTAAAAGACGA-GAAGACCCTGTCGAACTTAATTAAAACCTAGTAT
MeMe      ATA------TAGTAAGTAGAAGTTTCTTTTCAAGTGAAAAAGCTT-GAGTTTTTGTAAAAGACGA-GAAGACCCTGTCGAACTTGATTAAAACCTAATAT
MePe      ATA------TAATAAGTAGAAGTTTCTTTTCAAGTGAAAAAGCTT-GAGTTTTTGTAAAAGACGA-GAAGACCCTGTCGAACTTGATTAAAACCTAATAT
MeSp      TAA------AAGGTA-CTAAAGTTTCCTTCTAAGTGAAAAGGCTT-AGGTTTTTGAAAAAGACGA-GAAGACCCTGTCGAACTTGATTAAG---------
MiNo      AGT------TGTTTTGGTGAACTTGAATTGGATGTGCAAATGCTT-CCATGGGTGAGAAAGACGA-GAAGACCCCGTGAAGTTAGAA-------------
MiYe      G-GT-----TGTTTTGGTGAACTTGAATTGAATGTGCAAATGCTT-TCATACGAAAGAAAGACGAAGAAGACCCCGTGAAGTTAGAA-------------
MoSp      ????????????????????????????????????????????????????????????????????????????????????????????????????
MuSe      AAT-----AACATATT--GAAACTAATTTTTACGTGAAGAAGCGT-GAATTCTTTAGAGTGACGA-TGAGACCCTATGAAGTTTGACCTGAA--------
MyAr      TAA------CAATGTTC-AAAATTTTCTTTTTGGTGAAAAGGCCA-AAATATTTGTAAAAGACGA-GAAGACCCCATGGAGCTTAATAAATGTTTGTTTA
MyEd      AAA-----ATTCAATT-T-AAACTAACTTTAAGGTGAAGAGGCCT-TTATGTAAAAGAAGGACGA-CAAGACCCTATGAAGCTTTATCT-----------
MyGa      AAA-----ATTCAATT-T-AAACTAACTTTAAGGTGAAGAGGCCT-TTATGTAAAAGAAGGACGA-CAAGACCCTATGAAGCTTTATCT-----------
MoPh      ????????????????????????????????????????????????????????????????????????????????????????????????????
MySp      AAA------GTATTTTCT-AAATTAACTTTAAGGTGAAGAGGCCT-TAATAATAAAAAAAGACGA-CAAGACCCTATGAAGCTT----------------
MyTr      AAA-----ATTTAATT-T-AAACTAACTTTAAGGTGAAGAGGCCT-TTATGTAAAAGAAGGACGA-CAAGACCCTATGAAGCTTTATCT-----------
NeCo      GCTTT---AAGAAATT--GAAATTTAGTTAGAGGTGAAGACGCCT-TTGTAGTTAAGTCAGACAA-AAAGACCCCGTGCAACTTTGA-------------
NuCo      ????????????????????????????????????????????????????????????????????????????????????????????????????
NuDe      TAT-----TTTTGATTAT-AAATTAATTTTTAGGTGAAGAAGCCT-AAATAGAAAAAAGGGACGA-GAAGACCCTATTGAGTTTGAA-------------
NuNu      TAT-----TTTTAATTAT-AAATTAATTTTTATGTAAAGAAGCAT-AAATTATTAAAAGGGACGA-GAAGACCCTATTGAGCTTTGAGC-----------
NuSp      TAT-----TTTTGATTAT-AAATTAATTTTTATGTGAAGAAGCAT-AAATATTTAAAAGGGACGA-GAAGACCCTGTTGAGCTTGAGTT-----------
OsEd      GTTTG----TAAGTCTA---AATTGGATTAAAGGTGAAGATACCT-TTATAAAAAAGTCAGACAA-GAAGACCCCGTGCAACTTTTAAAG----------
PaCa      GGT------TGTTTTGGTGAACTTGAATTGAACGTGCAAATGCTT-TCATGGGAAAGAAAGACGA-GAAGACCCCGTGAAGTTAGAA-------------
PaEu      AAG------AAAAAA-ATGAAGTTTCCTTTTAAATGAAAAGGTTT-AAATTTTTGTAAAAGACGA-GAAGACCCTGCCGAGCTTAATTAGGTTTA-----
PaPi      TTT-------AATTGCTTTAAATTTATTTCTAGGTGCAAAGGCTT-AGATTTGTTGGTCGGGCGA-GAAGACCCTGATGAGCTTTAC-------------
PaSp      ATT------TGTTGTTGTTAAATTGAACTGTAGGTGAAAATGCCT-ACATGAGTAAGAGGGACGA-GAAGACCCCGTGAAGTTTTGA-------------
PeCl      GGT------TGTTTTGGTGAACTTGAATTGGATGTGTAAATGCTT-CCGTGGGTGAGAAAGACGA-GAAGACCCCGTGAAGTTAGAA-------------
PeJa      GTT------TTTTTTGGTGAACTTGAATTGGATGTGCAAATGCTT-CCATGGGTAAGAAAGACGA-GAAGACCCCGTGAAGTTAGAA-------------
PiAl      TCG------TATAGG-CTGAAATTGAATTTCAAGTGAAGTTGCTT-GGATTCTTCCAAAAGACGA-CAAGACCCCA-GCAGTTTTACTTAA---------
PiFu      TTG------CGCAGGTTT-AAATTGAACTCCAAGTGAAGTTGCTT-GGGTGCCTTCAAAAGACGA-GAAGACCCCG-GCAGTTTTACCTAA---------
PiMu      TTT------CGTGTTTTTGAAATTAACTTTTGTGTGCAAAGGCAC-AAATGACTGAGTTAGACGA-AAAGACCCTGTGCATCTTCACTG-----------
PinMac    TTG------CGTAGT-CTTAAATTGAACTCCAAGTGAAGTTGCTT-GGGTGCTCTCAAAAGACGA-GAAGACCCCG-GCAGTTTTACTTAA---------
PinMax    TTG------CATAAATCTTAAATAGAACTCTAAGTGAAGTTGCTT-AGATAAGGCCAAAAGACGA-TAAGACCCCGTGCAGCTTTACTTAA---------
PiSp      ATG------TAATAAAT-GAAATTTCTTTTCAAGTGAAAAAGCTT-GAGTTTTTGTATTAGACGA-GAAGACCCTATTGAACTTGATT---ACTGAGTAT
PlCo      TTA------TGAGAAAA-GAACTTTTCATCTGAGTGAAAAGACTC-AGATAACAAAGGAAGACGA-AAAGACCCCGCGGAACTTTACCTTT---------
PlMa      GGT------TGTTTTGGTGAACTTGAGTTGAATGTGTAAATGCCT-TCGTGGGTAAGAAAGACGA-GAAGACCCCGTGAAGTTAAAA-------------
PsCo      GTG------TATAGAAA-AAACTTTTCATCTAAGTGAAAAGACTT-AGATAATAAAGGTAGACGA-AAAGACCCCGCGGAACTTTACCTTT---------
PtHi      CTT---AATTTACGATA---AACCGGATTCTAGGTGCAATTGCCT-AGGAGAGGGTAAAAGACGA-TAAGACCCCGTGCAGCTTTATACTA---------
PyGr      GCG------TAT-GAAAAAAACTTTTCGTCTAAGTGAAAAGACTT-AGATAATGAAGGTAGACGA-AAAGACCCCGCGGAACTTTACCTTC---------
QuQu      TTA------TAC-CTAAA-AACTTTTCATCTAAGTGAAAAGACTT-AGATAATTATGGCAGACGA-AAAGACCCCGCGGAACTTTACCTTA---------
SaMo      GCC---TTATGAAGTGA---AATTGGATTAAAGGTGAAGATACCT-TTATTAAAAAGTTAGACAA-GAAGACCCCGTGCAGCTTTTAAAA----------
SiCo      TGA------TAATAAGGTGAAGTTTTCTTTTGAGTTAAAAGACTT-AAATATAAGTAAAAGACGA-GAAGACCCTGTCGAGCTTGATAAAATTAT-----
SiLo      AAT------AAATAAAATTAAATTTATCTGCTAGTGAAAAAGCTA-GCATTATCGTGTTAGACAA-GAAGACCCTAGGAGTTTTCATTATA---------
SolemSp   ATT-----AATTTGTTA-GAAATTGACTTTTAGGTGAAGAGGCCT-AAATTAGGCTATAGGACAA-GAAGACCCTATTGAGCTTTAGTT-----------
SpGa      TTTA---CGTACTCGTTGGAATTTTAGTTGGAAGTGCAAACGCTT-TCTTGGGTGAGAAAGACGA-GAAGACCCTATGAAGTTTA---------------
SpSp      GGA------TATGGGCT-AAAGTTTTCTTTTAAGTGAAAAGACTT-AAATTTTTAAATAAGAAGA-GAAGACCCCGGCGAGCTTGATGAT--TAT-----
StLa      ATTTG--ATTTTGCTGA---ACTAAACTTTAAGGTGCAAAGGCCT-TAATATCATAATTAGACGA-GAAGACCCCGTGAAGGATTTT-------------
ThCl      TTT-----AACTAAATAT-AACTTTATTAAGAGGTGAAGAAGCCT-GTATTTTATTGAAAGACAA-GAAGACCCTATCGAGCTTTAAAG-----------
ThDi      ????????????????????????????????????????????????????????????????????????????????????????????????????
TiOv      TAA------AATAAA-ATGAAGTTTCCGTTTTAGTGAAAAGGCTT-AAATTTTTGTAAAAGACGA-GAAGACCCTATCGAGCTTAATTAAAGCT------
TrDe      AAA------AATA-TGGTGAAATTTACTTTTAAGTGAAAAGGCTT-AAATAGAAGTAAAAGACGA-GAAGGCCCTGTCGAGCTTGAGGGATTTGA-----
TrMa      AAA------GATT-AAATGAAATTTACTTTTAAGTGAAAAGGCTT-AGATGAGAGTAAAAGACGA-GAAGGCCCTGTCGAGCTTGAGGGATTTGA-----
TrSq      AAG------AACT-AAGTGAAATTTACTTTTAAGTGAAAAGGCTT-AAATTAAAGTAAAAGACGA-GAAGACCCTGTCGAGCTTGAGGGATTTGA-----
UnCr      TATG------TATAAAAAAAACTTTTCTTCTAAGTGAAAAGACTT-AGATAATAAAGGAAGACGA-AAAGACCCCGCGGAACTTCACCTTT---------
UnPi      TGTG------TATAAAAAAAACTTTTCATCTAAGTGAAAAGACTT-AGATAACAAAGGAAGACGA-AAAGACCCCGCGGAACTTTACCTTT---------
UnTu      TGTA------TATGAAAAAAACTTTTCATCTAAGTGAAAAGACTT-AGATAATAAAGGAAGACGA-AAAGACCCCGCGGAACTTTACCTTT---------
VeCa      GGGA-----ATAGA-ATT-AAGTTTCCTTTTAAGTGAAAAGGCTT-ATATTTTTGTAAAAGACGA-GAAGACCCTGTCGAGCTTAATTAAAATT------
VeEl      TGTA------TGGAAAAACAACTTTTCATTTGGGTGAAAAGACCC-ACATAATAAAGGAAGACGA-AAAGACCCCGCGGAACTTTACCTCT---------
VePh      AAAA-----ATAGA-GTT-AAGTTTCCTTTTAAATGAAAAGGTTT-AAATTT-ATTAAAAGACGA-GAAGACCCTGTCGAGCTTAATTAAATAAA-----

AbLo      ----------TGGTAGTACTAAGCCTGTAATGGTT----------------------------------------------------------------T
AcBu      ------------TGACAGTC------TATCGAGTTTTTATA----AGTACT-----------------------------------------TCTAAAGT
AcEx      ------------TGGCAGTC------TATCAAGTATTTTTATAAAAACAT------------------------------------------TTTAAAGT
AcOo      ------------TGACAGTC------TATCAAGTTTTTATA---GAACAC------------------------------------------CCTTAAGT
AcTu      ---------------------------------------------------------------------------------------T-TTCAAATTGTT
AdCo      -----------ATACTGCC-------TGCGTTGG-------------------------------------------------------TTACAAAGAAG
AlJa      ----------------AAAACCTAAACAACA----------------------------------------------------------------AAAAA
AmPl      -----------ATTTTAGC------TATTGAGGCCTTTTAAC----TAT----------------------------------------GAAGTTAAGTG
AnAn      -------------TCCTGTACTACAGTATATTT----------------------------------------------------------------GCT
AnCy      ---------------TCCTGTACTCCCGT?ATCCA--------------------------------------------------------------CCT
AnDi      ????????????????????????????????????????????????????????????????????????????????????????????????????
AnOv      ????????????????????????????????????????????????????????????????????????????????????????????????????
AnSp      --------------------------------------------------------------------------------------ACGTTAACACAATG
AnTr      ????????????????????????????????????????????????????????????????????????????????????????????????????
ArIr      -----------ATTAATGTGCAGAATAGTGGGAGGCTACTTT----------------------------------------------------------
AsCfrCa   ????????????????????????????????????????????????????????????????????????????????????????????????????
AsSp      ????????????????????????????????????????????????????????????????????????????????????????????????????
BaBa      ????????????????????????????????????????????????????????????????????????????????????????????????????
BaCfrSe   ????????????????????????????????????????????????????????????????????????????????????????????????????
BaPa      ????????????????????????????????????????????????????????????????????????????????????????????????????
BaRe      ????????????????????????????????????????????????????????????????????????????????????????????????????
CaSp      --------------------------------------------------------------------------------------TTTATTTAAAGAAG
CaVa      ????????????????????????????????????????????????????????????????????????????????????????????????????
CeEd      ---------------------------------------------------------------------------------------AGCTTCCACTATG
ChBr      -----------ATTATAGTGTATGAGAATGTTA--TTTCCTGTTGGCGAAGGCCAA--------------------------------GGAGTTTTGGGG
ChFa      -----------ATTCCTAT----TACAGCGTTA--ATCCGCTTTGATGTTTGTAGATCAGGCGTTTT-------------------AGAACTTTAATTTT
ChIs      -----------ATTCCTAT----TATAGCGTGA--ATCCACATTGATTGGCGTCA------------------------GCGTTAAGTGCCCGTGGGGC-
ChLi      -----------ATTCTTGT----CATAGCGTAA--GTTC---TTAGTTG------------------------------------GAGGTGGGCTACAAC
ChMu      -----------ATTCCCGC----TATAACGAGAA-GTCCCTCTTAATG-------------------------------------TGAATTAATTGTAAG
ClSp      -------------------------------------------------------------------------------------ATTGTTGTGTTTAGT
CoCa      ----------------------------------------------------------------------------------------TTTCTTTTT--A
CoFl      -----------------------------------------------------------------------------------CTTAAATGTAGGTTATT
CrAn      -------------TTGACTTTATTCAGGAGTAAA------------------------------------------------------------------
CrAr      -------------TTAACTTTATTCAGAAGTGAA------------------------------------------------------------------
CrGi      -------------TTAACTTTATTCAGGAGTAAA------------------------------------------------------------------
CrHo      -------------TTAACTTTATTCAGAAGTAAA------------------------------------------------------------------
CrIr      -------------TTAACTTTATTCAGGGGTAAA------------------------------------------------------------------
CrPl      -------------TCTCGCGCTTCTGTTTACAC----------------------------------------------------------------ACT
CrSi      -------------TTGACTTTATTCAGGAGTAAA------------------------------------------------------------------
CrVi      ----------C--TAAGCTGAATTAATAAGTAAA------------------------------------------------------------------
CuRo      ????????????????????????????????????????????????????????????????????????????????????????????????????
DonSp     ---------------------------------------------------------------------------------TACCTACACTATGTAAAA-
DosSp     -------------------------------------------------------------------------------------------AGGGGGTGT
DrBu      ----------------------------------------------------------------------------------TTTTTAAAAGAACTCATT
DrSt      ----------------------------------------------------------------------------------TTTTTAAAAATAATAATT
EnDi      --------------------------------------------------------------------------------------AAAGAGTTTTTATA
EpToRa    -------------TCCAGTACTAACATGCTCAG--------------------------------------------------------------AAACA
GaAl      ----------------------------------------------------------------------------------------GCTAGAGTGAGC
GeGe      --------------------------------------------------------------------------------------TAATAGAATAATTT
GrEb      --------------------------------------------------------------------------AATAAGTTTATT---AAAAAATTACT
HaRu      GCTTT------GTCCCTAC-------------------------------------------------------------------------TTTAGGTA
HiAr      ------------------------------------------------------------------------------------TAAAGTTTTAAAATTA
HyCu      -------------TCCCACTCCC-C-TGCCCAG--------------------------------------------------------------AAGCA
HyHy      -----------GGGTGCTTGTATTTGTACTCGTC------------------------------------------------------------------
HySc      -------------TCCCGCTCTT-C-TGCCCAG--------------------------------------------------------------AAGCA
InJa      -------------TCCTGCACTC-C-TGCCCAG--------------------------------------------------------------GAGCA
IsSp      -----------GCGCAGCAGCATTC-TGTGTGAT------------------------------------------------------------------
KaTu      --------------------------------------------------------------------------AATAAAATCTTTTAGAAAAACAAAAT
LaGr      -------------TCCTATACCCC--TGTCTAC--------------------------------------------------------------ACACT
LaOr      -------------TCCAGCCTCTACATGCTCAG--------------------------------------------------------------AAACA
LaSp      ---------------TGATCTTATTAAGTTT---------------------------------------------------------------------
LiLi      ---------CTAGGAGCGGGATTTAAGGCAGTTCTGTT------------------------------------------GTTAGAGCGGGCTGTGGGGC
LimariaSp -------------CACAGGTG----GGGCCTGAAAGT---------------------------------------------------------------
LimaSp    ????????????????????????????????????????????????????????????????????????????????????????????????????
LiPaGa    -------------TGTACTTT-----TTTCTAGTA-----------------------------------------------------------------
LoLa      ------------------------------------------------------------------------------------CTAAATTGTGTATATT
LuDi      ------------------------------------------------------------------------------------TATGATACTTAGTGTT
LuHe      ----------------------------------------------------------------------------------------TTTCTTTT---A
MaCo      ------------------------------------------------------------------------------------TATGTTTAAAAATAAA
MaLi      ------------------------------------------------------------------------------------TATGTTTAAAAATAAG
MeLu      ATTTAATTTT-TTACCTTATTTGTTTTGTTTTGTTAAATTAGTTTT---------------------GTTGTTATGACTCATGTCTTAGTTAAGAAGTGT
MeMe      ATTTAGTTTTGCTACCTTATCTATTTTGTTTGGTTAAGTTAGTTTTT--------------------ACTGTTATGATTTATGTCTTAGTTAAGAGGTAT
MePe      ATTTAGTTTTGTTACCTTATCTATTTTGTTTGGTTAAGTTAGTTTTT--------------------ACTGTTATGATTTATGTCTTAGTTAAGAGGTAT
MeSp      --------------------------------------------------------------------------------AATTACTGGTTATAGATATT
MiNo      -----------ATTTTTTA----TCTAGTATGAATTTTCAGTTTTTT----------------------------------------------TTGAGTT
MiYe      -----------ATTCCTAT----TACAGCGTAA--ACCCACATTGACTG-TGTCA------------------------GCGTTAAAGAGCAGATAGGGC
MoSp      ????????????????????????????????????????????????????????????????????????????????????????????????????
MuSe      --------------GGTTGTCTC--------------------------------------------------------ATTTACCAATAAGTTAGAGCA
MyAr      ATAAACAGACAGGAAGTTT--------------------------------------------------------------TACTGGGGCAGTAGGGAT-
MyEd      ------------------------------------------------------------------------------------TAATTG-----GAGCT
MyGa      ------------------------------------------------------------------------------------TAATTG-----GAGCT
MoPh      ????????????????????????????????????????????????????????????????????????????????????????????????????
MySp      -------------------------------------------------------------------------------CATCATATTGGCTTACAGGTG
MyTr      ------------------------------------------------------------------------------------TAATTG-----GAGTT
NeCo      ------AGAGAGGAAGATGCTATTTATA--TCCCC-----------------------------------------------------------TTGATT
NuCo      ????????????????????????????????????????????????????????????????????????????????????????????????????
NuDe      ---------TTTATAGTTTTTAAATCTATGATATATTAGATAG----------------------------------------------AATTATTAA--
NuNu      ------------------------------------------------------------------------------TTAGATACTAGTAGGATTAAGA
NuSp      ------------------------------------------------------------------------------TTTATTTAAAGTATTGTTGATA
OsEd      -------------TCAACTT-GTTTAGGAGTTTC------------------------------------------------------------------
PaCa      -----------ATTTCTAT----TACAGTGTTA--GTCCACATTGACTG-TGTTA------------------------GCGTTAAAGGTGTATAGGGTT
PaEu      ------------------------------------------------------------------------------TAATTTAGTTATTGTTACTATT
PaPi      --------------CTAAGAAG-------GGGGATAGTTC------------------------------------------------------------
PaSp      -----------AGGGTGTC----TACAGGTATA-------------------------------------------------------------TATATA
PeCl      -----------ATTATAGCGTATGAGAATGTTATCTCTCCCTTGGTTTAAGGTCAA--------------------------------GGTGTTTTGGGG
PeJa      -----------ATTTAAGT------TATTGGGAAGTTCCAAGGCTATTT----------------------------------------GTAGCCGAATC
PiAl      -----------GTAAAAATAGATT--TTTGTGAT------------------------------------------------------------------
PiFu      -----------GTGGGAAAAGATT--TTTATGAT------------------------------------------------------------------
PiMu      -----------AGGTAAAAGAATATTTTATTTCT------------------------------------------------------------------
PinMac    -----------GGAAAAAGAGATT--TTTGTGAT------------------------------------------------------------------
PinMax    -----------CTGATAAATGATT--TTTAGGAT------------------------------------------------------------------
PiSp      AACTA-------------------------------------------------------------------------------TATAATTATAAAGAAT
PlCo      -------------TCTAGCCCCAGC-TGCTTAC--------------------------------------------------------------AAACA
PlMa      -----------ATTTTAGCG-TATGGAGTGTTA--TTCCCTGTTGGTGA----------------------------------------AGGCTAGAGGG
PsCo      -------------TCCTGTACTCTCGTACATTC----------------------------------------------------------------ACT
PtHi      -------------TTGGTTAAAGATGAGTGAAATGT----------------------------------------------------------------
PyGr      -------------TCTTCTACAATTGTGTATTC---------------------------------------------------------------ACCC
QuQu      -------------TCCGATTCAA---TGCCCAG-------------------------------------------------------------CAAGCA
SaMo      -------------GATCCTTTATTAAGAGAGGT-------------------------------------------------------------------
SiCo      --------------------------------------------------------------------------------------GGAATGCTTTCATA
SiLo      ---------------CTATA--------------------------------------------------------------------------------
SolemSp   ---------------------------------------------------------------------------------TTTTACTTAAATAAAAGTA
SpGa      -------------TCTAGTG---AACCCTGGGGAGGGC-------------------------------------------------------TTCGTGC
SpSp      --------------------------------------------------------------------------------------TGTTGCGGGATGTG
StLa      -------AACCGGGCCTTTCTTTTTCGGAGTGAACAATT---------------------------------------------------TTGTTACACT
ThCl      --------------------------------------------------------------------------------AATTTAGTAGATTTACCATA
ThDi      ????????????????????????????????????????????????????????????????????????????????????????????????????
TiOv      -------------------------------------------------------------------------------------GTC--TATAGATAGG
TrDe      ---------------------------------------------------------------------------------------GTGTTTTAATAAC
TrMa      ---------------------------------------------------------------------------------------ACGTTTAGTAAAC
TrSq      ---------------------------------------------------------------------------------------ATGTTTATTAAAT
UnCr      -----------TTCTTTATACCTC--TGCGTACC-------------------------------------------------------------AAGCT
UnPi      -----------T-CTTTATACCTC--TGCATAC--------------------------------------------------------------AAGCT
UnTu      -----------T-CTC-ATACCTC--TGTCTAC--------------------------------------------------------------AAACT
VeCa      -------------------------------------------------------------------------------------GTT--TGTTTATAAC
VeEl      -------------TCTAACATCTACATGCTCAG--------------------------------------------------------------AAACA
VePh      ----------------------------------------------------------------------------------AAACTAGATATGGTTAAA

AbLo      CAGGAGTAGAT---------------------------------------------------------------------TTTTTCGGGGTTGAAAAGAA
AcBu      TTTGGGTATA--------------------------------------------AAAAAAACTTAAAATCTAGATAATTCACATTGGCTGGGGCAGCCAG
AcEx      TTTATTAATA--------------------------------------------TAGAAAAACTTAAAACTAGATAGTTCACATTGGCTGGGGCAGCCAG
AcOo      TT-GGGTA-A--------------------------------------------AAAAACTTAAAAAATCTAGATAACTCACATTGGCTGGGGCAGCCAG
AcTu      GTAATTCGAA-------------------------------------------------------------------AGAACTTTTGTTGGGGCAACAAC
AdCo      GTACA------------------------------------------------------------------------GTAGTTTTGGCTGGGGCAGCAAG
AlJa      TCGCCGTC-------------------------------------------------------------------CAAAAAGTTTGGTTGGGGCAACCCT
AmPl      TTAAAGG---------TTATACTTTGT---------------------------TA----------GGTGAATAGTGACAGTTTTGGCTGGGGCAGCAAA
AnAn      TAAAAGTA-------------------------------------------------------------------TTTAAGGTTTGATTGGGGCAATCTT
AnCy      AAAA-GTA-------------------------------------------------------------------CTTGAGGTTTGATTGGGGCAATCTT
AnDi      ????????????????????????????????????????????????????????????????????????????????????????????????????
AnOv      ????????????????????????????????????????????????????????????????????????????????????????????????????
AnSp      TTAAC---G--------------------------------------------------------------------GGATATTTGGCTGGGGCAGCAAC
AnTr      ????????????????????????????????????????????????????????????????????????????????????????????????????
ArIr      --------------------------------------------------------------------TTCTGCCTTATAGTTTTGGCTGGGGCAGCAAG
AsCfrCa   ????????????????????????????????????????????????????????????????????????????????????????????????????
AsSp      ????????????????????????????????????????????????????????????????????????????????????????????????????
BaBa      ????????????????????????????????????????????????????????????????????????????????????????????????????
BaCfrSe   ????????????????????????????????????????????????????????????????????????????????????????????????????
BaPa      ????????????????????????????????????????????????????????????????????????????????????????????????????
BaRe      ????????????????????????????????????????????????????????????????????????????????????????????????????
CaSp      T----------------------------------------------------------------------------TGAAGTTTTATTGGGGCAATA--
CaVa      ????????????????????????????????????????????????????????????????????????????????????????????????????
CeEd      GTAACC-----------------------------------------------------------------------GAAATTTTAATTGGGGCAATTGC
ChBr      CTAGGTTGGTCTTAGAGTGGGG-----------------------------------------AAGTGTGGC---GATTAGTTTTTGCTGGGGCAGCAAA
ChFa      CCAATACGGCTAGAGTTAGGGGTATTGGATATTTATAGTTTT------------TAAGTAGGGGAGTGTGGTTTTGATGAGTTTTGGCTGGGGCAGCAAA
ChIs      CTAGGAGCCTTCAGGTTGAAGGTTCCAGAGCCCCACGGTTAC------------TGAGTAGAGGAGTGTAGTTTTGATGAGTTTTGGCTGGGGCAGCAAA
ChLi      TCAAAGTAT---GGGTTTGTTGCCTT------------------------------AGTTGGGGAGTGTGGTTTT---GTGTTTTGGCTGGGGCAGCAAA
ChMu      TC-------------------------------------------------------GTGGGGAAATATGGTT--GGTGAGTTTTAGCTGGGGCAGCTAA
ClSp      AATT-------------------------------------------------------------------------TGAAATTTTGTTGGGGCAAT---
CoCa      GCAGGTTGTTT-----------------------------------------------------------------TAAAGTTTT-GTTGGGGCAACAAG
CoFl      TAAA----------------------------------------------------------------------------ATTTTA-TTGGGGCAATAGA
CrAn      -----------------------------------------------------------------------------AGATTTTTAGGTGGGGCGCCTAG
CrAr      -----------------------------------------------------------------------------AGATTTTTAGGTGGGGCGCCTAG
CrGi      -----------------------------------------------------------------------------AGATTTTTAGGTGGGGCGCCTAG
CrHo      -----------------------------------------------------------------------------AGATTTTTAGGTGGGGCGCCTAG
CrIr      -----------------------------------------------------------------------------AGATTTTTAGGTGGGGCGCCTAG
CrPl      TAAAAGTG-------------------------------------------------------------------CTTAAGGTTTGATTGGGGCAATCTC
CrSi      -----------------------------------------------------------------------------AGATTTTTAGGTGGGGCGCCTAG
CrVi      -----------------------------------------------------------------------------AGATTTTTGGGTGGGGCGCCTAA
CuRo      ????????????????????????????????????????????????????????????????????????????????????????????????????
DonSp     -----------------------------------------------------------------------------ATAAGTTTAGTCGGGACGGAC--
DosSp     TAGCGT---------------------------------------------------AAGTGATGTGTGCACAACTTTGAAGTTTTATTGGGGCACTA--
DrBu      TAAAA------------------------------------------------------------------------AGAATTTTTACTGGGGCAGTAAG
DrSt      TAAAA------------------------------------------------------------------------AGAAGTTTTACTGGGGCAGTAAG
EnDi      TAATA---------------------------------------------------------------------------AATTTAACTGGGGCAGTTGA
EpToRa    TGAAAA---------------------------------------------------------------------CGAAAGGTTTGATTGGGGCAATCTT
GaAl      TAGCAC-------------------------------------------------------------------GCTTTGAATTTTTATTGGGGCAATA--
GeGe      TATTAA-----------------------------------------------------------TTTTCTCATTGTTGAATTTTTACTGGGGTAGTA--
GrEb      TT-------------------------------------------------------------------------------CTTTGGCTGGGGCAGCCGA
HaRu      GAGGGCTA---------------------------------------------------------GAATTTATTTTTACATCTTTAGTTGGGGTGACTGG
HiAr      GCTTAGA--------------------------------------------------------------------TTTTATTTTTAATTGGGGCAATTGG
HyCu      CAAAAGAC-------------------------------------------------------------------CAA-AGGTTTGATTGGGGCAATCTC
HyHy      -----------------------------------------------------------------------------TTATTTTTTGGTGGGGCGCCAGA
HySc      CAAAAGAC-------------------------------------------------------------------CAA-AGGTTTGATTGGGGCAATCTC
InJa      CAAAAGTG-------------------------------------------------------------------CAACAGGTTTGATTGGGGCAATCTC
IsSp      -----------------------------------------------------------------------------TG---TTTGGTTGGGGCAACAGG
KaTu      TTAT-----------------------------------------------------------------------ATCCATTTTTAGTTGGGGCGACAAA
LaGr      TAAAGGTC-------------------------------------------------------------------TATAAGGTTTGATTGGGGCAATCTT
LaOr      TAAGAA---------------------------------------------------------------------CAAAAGGTTTGATTGGGGCAATCTA
LaSp      -TAATTTGTAAAG---------------------------------------------------------------------TTTTGTTGGGGCAACAAG
LiLi      TCTCTGTAGGG-------------------------------------------------------GGAGTGCTATCAAGGTTGCATGATGTGCTCACAG
LimariaSp ---------------------------------------------------------------------GGCCCTCCGTGGCTTAGGCTGGGGCAGCCAG
LimaSp    ????????????????????????????????????????????????????????????????????????????????????????????????????
LiPaGa    ---------------------------------------------------------------------GAATTTAGATTGCTTAGGCTGGGGCAGCCGG
LoLa      TCAGA-----------------------------------------------------------------------TTTGTATTTAGCTGGGGCAGCATA
LuDi      ATAG------------------------------------------------------------------------TTTATATTTAGCTGGGGCAGCATG
LuHe      GCAGGCTGTCT-------------------------------------------------------------------AAAATTTTGTTGGGGCAACAAG
MaCo      TTA-AACA---------------------------------------------------------------------CGAAGGTTTGTTGGGGCAACGCA
MaLi      TTA-AACA---------------------------------------------------------------------CGAAGGTTTGTTGGGGCAACGCA
MeLu      TATTGCAATAAAGATTTTATTAATTTTTG-----------------AAAT-TGGGTGTGGAAAATTTATTTTAGTTTTGAATTTTTGTTGGGGCAACA--
MeMe      TGTTGCGATAAAGGTTTTATTAACCTTTG-----------------GAATGTAGGTGTGGAAAATTTATTTTAGTTTTGAATTTTTGTTGGGGCAACA--
MePe      TGTTGCGATAAAGGTTTTATTAACCTTTG-----------------GAATGTAGGTGTGGAAAATTTATTTTAGTTTTGAATTTTTGTTGGGGCAACA--
MeSp      TAA----------------------------------------------------------------------------AAGTTTTATTGGGGCAAT---
MiNo      TGCAGATGTA---AGTTGAGATCTTG---------------------------AGAGTTGAAAAA-TATGGTTCTATTG--TTTTGGCTGGGGCAGCAAG
MiYe      TTTGGATCTTTT--TTTGAAGGTCCC--GGCTTTATGGCTTT------------TGAGCAGCGGAATGTAGTTTTGACGAGTTTTGGCTGGGGCAGCAAA
MoSp      ????????????????????????????????????????????????????????????????????????????????????????????????????
MuSe      CATGTGCTCAGCAGATTTAAG----------------------------------------------GTGGACTATAACGGTTTTGG-TGGGGCCCCAGT
MyAr      --------------------------------------------------------------------------ATAAAATTAACTATTTATAAAATA--
MyEd      CTCAGGCTC-----------------------------------------------------------------TTATACGATTTTGATGGGAGATCAGT
MyGa      TTCAGGCTC-----------------------------------------------------------------TTATACGATTTTGATGGGAGATCAGT
MoPh      ????????????????????????????????????????????????????????????????????????????????????????????????????
MySp      TTCAGGCACCT---------------------------------------------------------GTGGGTTTTTTCGAATTTGGTGGGAAGCCCAT
MyTr      TTT-GGCTC-----------------------------------------------------------------TTATACGATTTTGATGGGAGATCAGT
NeCo      TTTAGGTGGGG-------------------------------------------------------------------------CGCCTGGGTAGTAAAT
NuCo      ????????????????????????????????????????????????????????????????????????????????????????????????????
NuDe      TAGTTATTAAAT----------------------------------------------------------------------TTTAGTTGGGGCAACTGA
NuNu      TATACTTTAGACTTTA------------------------------------------------------TCTGGTAGAGGTTTTAGTTGGGGCAACTGA
NuSp      TATTTATAGAATTATT------------------------------------------------------ACTTAAGTATATTTTAGTTGGGGCAACTGA
OsEd      -----------------------------------------------------------------------------AGATTTTTAGGTGGGGCGCCTAT
PaCa      CTTGGGGGCCTCAGGTTGAAGGCCCTCGGACCCCAAAGCTTT------------TGAGTGGTGGAATGTAGTTTTGATGAGTTTTGGCTGGGGCAGCAAA
PaEu      TTGTG---------------------------------------------------------------------GGCTGAATCTTAGTTGGGGAAAG---
PaPi      --------------------------------------------------------------------------CTTTGAGGTTTGGTTGGGGCAACCTA
PaSp      CCGGGGTAGTT-----------------------------------------------------------------GGTAATTTTGGCTGGGGCAGCAGA
PeCl      CTAGGTTGGCTCTGGAGTGGGG-----------------------------------------GGGTGTAGT---GATTAGTTTTTGCTGGGGCAGCAAA
PeJa      GTTGAGGAGCA-----CTAGAACTTAG---------------------------TGTTTCAGAAGGGGTGAATAATAGCAGTTTTGGCTGGGGCAGCAAA
PiAl      --------------------------------------------------------------------------------AGATTGGCTGGGGCAGCAGG
PiFu      --------------------------------------------------------------------------------GGATTGGCTGGGGCAGCAGG
PiMu      -------------------------------------------------------------------------------CAGTTTAGCTGGGGCAGCTGG
PinMac    --------------------------------------------------------------------------------AGATTGGCTGGGGCAGCAGG
PinMax    --------------------------------------------------------------------------------GGTTTAGCTGGGGAAGCTGG
PiSp      TAT--------------------------------------------------AAATTAGGTGTTTAGTTATATTTAGAAACTTTTGTTGGGGAAACA--
PlCo      CGAAAGGC--------------------------------------------------------------------AAAAGGTTTGATTGGGGCAATCTC
PlMa      TTAAGGGATT-----TGGTTGGTTTC----------------------------TAAGTGAGGGGGTGTAGT---GAATGGTTTTTGCTGGGGCAGCAAA
PsCo      TAAAAGTA-------------------------------------------------------------------CTTAAGGTTTGATTGGGGCAATCTT
PtHi      --------------------------------------------------------------------------------TATTTGGTTGGGGCAACGGG
PyGr      TAA--GTG-------------------------------------------------------------------TATAAGGTTTGATTGGGGCAATCTT
QuQu      CAATAAA--------------------------------------------------------------------TGAAAGGTTTGATTGGGGCAATCTT
SaMo      -----------------------------------------------------------------------------AGATTTTTAGGTGGGGCGCCTAG
SiCo      TAATA---------------------------------------------------------------------------AGTTTAGCTGGGGCAGCTGA
SiLo      ------------------------------------------------------------------------TTGTAAATTTTTTAGTTGGGGCAACAAA
SolemSp   TATAGATAGAGTTTAATT-----------------------------------------------------AAGTAATAGATTTTGATTGGGGCGATCAA
SpGa      TCAGGCTATC-------------------------------------------------------------TTGGGGGTGGCTTTTGCTGGGGCAGCAGG
SpSp      TAATGACAG--------------------------------------------------------------------CTAAGTTTTGATGGGGCATCAGG
StLa      TATTGGCGGGG-----------------------------------------------------------------TACGGTTTCGGCTGGGATGGCCCA
ThCl      TATTAATAAAAAAGTAAA----------------------------------------------------GCAACTAATTATTTTGGTTGGGGCGACTGA
ThDi      ????????????????????????????????????????????????????????????????????????????????????????????????????
TiOv      CACT-------------------------------------------------------------------------TGAATTTTTGTTGGGGCAAC---
TrDe      ATGATT-----------------------------------------------------------------------AGGAGTTTGGCTGGGGCAGCAAT
TrMa      GTGATT-----------------------------------------------------------------------AGGAGTTTGGCTGGGGCAGCAAT
TrSq      GTGATT-----------------------------------------------------------------------AGGAGTTTGGCTGGGGCAGCAAT
UnCr      TAAAAGTA-------------------------------------------------------------------TACAAGGTTTGATTGGGGCAATCTT
UnPi      TAAAAGTA-------------------------------------------------------------------TATAAGGTTTGATTGGGGCAATCTT
UnTu      TAAAAGTC-------------------------------------------------------------------TATAAGGTTTGATTGGGGCAATCTT
VeCa      AATT-------------------------------------------------------------------------AGAATTTTTGTTGGGGCAAC---
VeEl      TAAAAA---------------------------------------------------------------------CAAAAGGTTTGATTGGGGCAATCTT
VePh      TGAAAAGTG-----------------------------------------------------------------TTAATAGTTTAATTGTTGGCTGAGTT

AbLo      GGG----------------------------AGATTGAATGCCTTCTTTTATTTAA---------------------------TAAA-------------
AcBu      GTAAGCA-GAGAATATTACTG-------AAGGGATGGTAGAAGCGTGCTTGCTATAAAA----------------------GACCCACTGTG--------
AcEx      GTAAGCA-GAGAATATTACTG-------AAGAGACGGTAGAAGCGTGCTTGCTATAAA-----------------------GATCCACTGGA--------
AcOo      GTAAGCA-GAGAATATTACTG-------AAGAGACGGTAGAAGCGTGCTTGCTATAAA-----------------------GACCCACTGTG--------
AcTu      -----------GG---------------AGAA--TAACCTCCGTTAATTAAACG-------------------------AAGATCCA-------------
AdCo      GGGGCAAGTTTAGACCTCC----------TGATTA--TTAAAACGGGTGCGTTTT--------------------------GACCCACAGCT--------
AlJa      ------------------------------GGAACAACAAAATCTTCCAG-------------------------------TTTTTGTAACAA-------
AmPl      AGAGCAAAGTCAGACTCTTT---------TAGTTTT-ATGTGACTGGTGTGTTAC--------------------------GACCCACAAAT--------
AnAn      ------------------------------GGAACCAACAAAGCTTCCAAT------------------------------TTTTTAAAAAA--------
AnCy      ------------------------------GGAACCAACAAAGCTTCCAAC------------------------------TTTTTAAAAA---------
AnDi      ????????????????????????????????????????????????????????????????????????????????????????????????????
AnOv      ????????????????????????????????????????????????????????????????????????????????????????????????????
AnSp      TTCAAAAAC--GA----------------AAAGCATAGCTTAGACTTTCCACAAA---------------------------AGATCCAAGTT-------
AnTr      ????????????????????????????????????????????????????????????????????????????????????????????????????
ArIr      GGGGCAAAAGTAGACCCCTT----------AAAATT--TAATTCTGGTGAGTAAT--------------------------GACCCATAAGGT-------
AsCfrCa   ????????????????????????????????????????????????????????????????????????????????????????????????????
AsSp      ????????????????????????????????????????????????????????????????????????????????????????????????????
BaBa      ????????????????????????????????????????????????????????????????????????????????????????????????????
BaCfrSe   ????????????????????????????????????????????????????????????????????????????????????????????????????
BaPa      ????????????????????????????????????????????????????????????????????????????????????????????????????
BaRe      ????????????????????????????????????????????????????????????????????????????????????????????????????
CaSp      ----------------------------AGAAGCTAAAAAGAATGC--TTCGTTTT-------------------------ATGGTAAAGAT--------
CaVa      ????????????????????????????????????????????????????????????????????????????????????????????????????
CeEd      -----------GG---------------AAAAGATAACCTCCGCTTATTATGTG-------------------------AGGATCCA-------------
ChBr      AAGGCAAATCTAGACCTTTA--------TTGTATT-TA--AAACGGGTGCGTTAC--------------------------GACCCACGGAT--------
ChFa      GAGGCAAAACTAGACCTCT---------TTAGAC---ACACAACGGGTGCGTTAC--------------------------GACCCACAAAA--------
ChIs      GAGGCAAAACAAGACCTTT---------TTAGTC---ACAGAACGGGTGCGTTAC--------------------------GACCCACATGA--------
ChLi      GAGGCAAGCCTAGACCTCT---------TTCGAT---TTTAAACGGGTGCGTTAC--------------------------GACCCATTAGT--------
ChMu      GGGGCAAGCCTAGACCCCT---------TTTATC---TTTAAACGGGTGCGTCAC--------------------------GATCCACAGAA--------
ClSp      ----------------------------ATAAACCAAAATAACGGT--TTAATTGT-------------------------TAAATGAGGAT--------
CoCa      ---------------------------GGAGAAATAAAACCTCTCTTTTAT----------------------------ATAATGTAGA-----------
CoFl      AAATG--------------------------------AA--ATGAATCATTTTTTTT----------------------------ATTATAAGGAT----
CrAn      AAAGCAAG-------------------TCTAACCTTT-CTGA---ATAAC--TAATT--------------------------CTTTCCGGATTTGACCC
CrAr      AAAGTAAA-------------------TCTAACCTTT-CTGA---ACATT--TAATT--------------------------CTTTCCGGACTTGACCC
CrGi      AAAGCAAG-------------------TCTAACCTTT-CTGA---ATAAC--TAACT--------------------------CTTTCCGGATTTGACCC
CrHo      AAAGTAAG-------------------TCTAACCTTT-CTGA---ATAAT--TAGTT--------------------------CTTTCCGGATTCGACCC
CrIr      AAAGTAAG-------------------CCTAACCTTT-CTGA---GTAGG---AGTTT-------------------------CTTTCAGGAGTTGACCC
CrPl      ------------------------------GGAATCATCAAAGCTTCCGAT------------------------------TCTTTAGAAAT--------
CrSi      AAAGTAAG-------------------CCTAACCTTT-CTGA---GTAAC--TAACT--------------------------CTTTCCGGATTTGACCC
CrVi      AGAGTAAAA------------------TTTAACCTCTGTTGA---ATTACATAAATT--------------------------CTAACTAGATTTGACCT
CuRo      ????????????????????????????????????????????????????????????????????????????????????????????????????
DonSp     -----------------------------TGGAAGAGATGAG---ATGTCTTCTTT-------------------------GTCATATA-----------
DosSp     ----------------------------TAGGT-TAAAATGAAAGACCTCTATC---------------------------AATATAAAGAC--------
DrBu      --------------------------------AAGAAAAAAATAACTCTTCCTTAT-------------------------AAAAAAAAGAT--------
DrSt      --------------------------------AAGAAAAAAATAATTCTTCCTTA--------------------------GAAAAAAAGAT--------
EnDi      -------------------------------GAACCAATAAATAGTTCTTTG----------------------------TTATTTAAAGA---------
EpToRa    ------------------------------GGAACCAACCAAACTTCCAAC------------------------------TTACTATAATAA-------
GaAl      ----------------------------GGGGGCCATAGTTAACGCCCCTTTGT---------------------------ATTGTAAGGAT--------
GeGe      ----------------------------AAAGCCTATAATTAACGGC--TTTGT---------------------------TTTATAATAAT--------
GrEb      AA----------------------------AGGAAATAAA---TCCTTTTTTTATT-------------------------TACATTACAAA--------
HaRu      GGAACAATGAGTAGCTTCTC---------TGTTTTTATTGAGTTTAATTCGGTT---------------------------TACTGACTGATGAT-----
HiAr      ----------------------------------GGAGTAGAACTAACCTCCTTTTTT---------------------------ATGGCAGAGAT----
HyCu      ------------------------------GGAACCACC-AAGCTTCCGAT------------------------------TTCTAGCAGAAA-------
HyHy      GGAGTAAA-------------------CAAAACCTCCTCTT----ATAAAAATAACG---------------------------CGACACGTATTGATCC
HySc      ------------------------------GGAACCACC-AAGCTTCCGAT------------------------------TTTTAACAAAAA-------
InJa      ------------------------------GGAACTACCCAAGCTTCCGAC------------------------------CACACCTAGACA-------
IsSp      GGAATAGA--------------------AAAAACTTCCCTGAA--AAGGGGATCA---------------------------ACTGATGGGTTACTGATC
KaTu      AG----------------------------AACAAATAAAGCTTCTTTTTATTATG-------------------------TAAATTTATAA--------
LaGr      ------------------------------GGAACCAACAAAGCTTCCAAC------------------------------TACCTATAAAAA-------
LaOr      ------------------------------GGAACCACCCAAACTTCCGAT------------------------------TTATAATATAAG-------
LaSp      GGAGA-------------------------ATTATAACCTCCCGTATTAGGCATA--------------------------GA-----------------
LiLi      GATGGGTGGGT-CATGCTGACCGGACTCGTCTTTGCTTTCGTTTTTGTTGGGGCAACAGGTCTAA-----------------AATGTCTAGGCCGCGGTA
LimariaSp ATGGGAATGAAAATACCATAC-------GAGAGACTAAAAAAGCGGGCGAGCTATTAAC----------------------GATCCACTTCT--------
LimaSp    ????????????????????????????????????????????????????????????????????????????????????????????????????
LiPaGa    ATGGGAA-GTAAATACCATTG-------GAGAGACGCATATAGCGTGCGGGCTTTTAAC----------------------GATCCACCGTCCTGGTTCA
LoLa      --------------------------------------GTGCATGGAGTACTTGAATT---------------------------GTT-----GAT----
LuDi      --------------------------------------GTGCATGGAGTACTTAAATT---------------------------ATT-----GAT----
LuHe      ---------------------------GGAGAAATAAAACCTCTCTTTTTG----------------------------ATGATGAAGA-----------
MaCo      ------------------------------AGAGGAAGACTACTCTCTTGAACA---------------------------GTTATAGTGAT--------
MaLi      ------------------------------AGAGGAAAACTACTCTCTTGAATA---------------------------GTTATATTGAT--------
MeLu      ----------------------------GAAGTCTATTA--AACGATATCTTGT---------------------------TGGATAAAGAC--------
MeMe      ----------------------------GAAGTCTATTA--AACGATATCTTGT---------------------------TGGATAAAGAC--------
MePe      ----------------------------GAAGTCTATTA--AACGATATCTTGT---------------------------TGGATAAAGAC--------
MeSp      ----------------------------ATTAACTTAAAAAACAG---TTAATT---------------------------TATTCATAGAT--------
MiNo      AAGGCAAAACTAGACCTTC---------TTTATT---AAAAAACGGGTGCGTTAC--------------------------GACCCATAGTT--------
MiYe      GAGGCAAAACTAGACCTTT---------TTAATC---ACTAAACGGATACGTTAC--------------------------GACCCACAAAAC-------
MoSp      ????????????????????????????????????????????????????????????????????????????????????????????????????
MuSe      CTTAGTAGGTGTAAGATAGTACGC--AGTTTTTGCGTTTTACAGGGCTTTGTT----------------------------GCTCTATAAGTTAAGTT-C
MyAr      ---------------------------------ATATAAAGGATCCTCTAAAT-----------------------------------------------
MyEd      AGAAATAAGT-----------------------------------CTTCTACT----------------------------ATCATATTAAT-------C
MyGa      AGAAATAAGT-----------------------------------CCTCTACT----------------------------ATTATATTAAT-------C
MoPh      ????????????????????????????????????????????????????????????????????????????????????????????????????
MySp      G---------------------------------------GCGAGAATGTGTT----------------------------GCCAGTTTAATAATTTA-C
MyTr      GAAAATAAGT-----------------------------------CTTTCACT----------------------------ATTATATAAAT-------C
NeCo      A---------------------------AAACCTTCTCTTGACTTAAATTACA------------------------------CGACATGTA--------
NuCo      ????????????????????????????????????????????????????????????????????????????????????????????????????
NuDe      GGAAT------------------------------AGATAAAACTTCCTTAATGAATATT-----------------------AAAATTATTGTTATTGA
NuNu      GGAATATAGAAGA-----------------------------ATTTCCTTGAT-----------------------------ACTTATTAAAATTATAAT
NuSp      GGAGATATAAATA-----------------------------ACCTCCTGATT----------------------------ATAGTTTAAGAGTTATTGC
OsEd      TAAGTAAT-------------------ATTAACCTTA-GTGT---ACGA---TAAAA--------------------------CTTTCAAGTATAGACCC
PaCa      GAGGCAAAACTAGACCTTT---------TTAGTC---ACAAAACGGATACGTTAC--------------------------GATCCACAAAAT-------
PaEu      ---------------------------CTAAACTTAAGAGAACAAG--TTTATAA--------------------------GAGACATAGAT--------
PaPi      GGAGTAAGAAGGAACCTCC----------TTTATTTTATAATTACTATAT-----------------------------GATCCGCATTGA---------
PaSp      AAGGCAAGACTAGACCTTT-----------TAGGGGGTGTTGACAGGTGTGTTTT--------------------------GACCCACGTAG--------
PeCl      AAGGCAAATCTAGACCTTAA--------TTGTGTTATA--AAACGGGTGCGTTAC--------------------------GACCCACGGGC--------
PeJa      GGAGCAAAGCTAGACTCCTT---------TAGGGT--GTAAAACAGATGTGTTAC--------------------------GACCCACAAAC--------
PiAl      AGAATAGG--------------------CAAAATTTCTTCCCC---GTAG---AGAA-------------------ATTCAGAATGGCGGTTTAAGAGCT
PiFu      AGAATAGG--------------------CAAAACTTCTTCTCC---CCAA-GTGTAA-------------------TGAGAGAATGACGGTTTAAGAGCT
PiMu      GGAAAAAC--------------------TAAAATTTCCCTAT---TTTTTTGT-TA---------------------------CTGATGGGTTTAGATCC
PinMac    AGAATAAG--------------------AAAACCTTCTCTCCT---TCAAAGTGCAG-------------------ATGAAGAACGACGGTTTAAGAGCT
PinMax    AAAAGTTG--------------------AGCTTTTTTCTTTTT---TTGT-------------------------------TAGGGGCACCTTGAGAGCT
PiSp      ----------------------------GAGGATTAAAACTAACATCCTCTTTA---------------------------TTTATACAGAC--------
PlCo      ------------------------------GGAACAATC-AAGCTTCCGAT------------------------------CTACCTTAAACA-------
PlMa      AGGGCAAATTTAGACCTTAA--------TTGTAT--TTA-AAACGGGTGCGTTAC--------------------------GACCCATAATT--------
PsCo      ------------------------------GGAACCAACAAAGCTTCCAAT------------------------------TTCTTAAAAAAA-------
PtHi      GGAATAGA--------------------CAAAACTTCCTTGGG--ATCAAGGTGAGGGTACTAAACTGGAGGTACTATACGAACTGTCAGGTTACGATCT
PyGr      ------------------------------GGAATCAACAAAGCTTCCAAT------------------------------TCCTAAAAAAA--------
QuQu      ------------------------------GGAACCAACAAAGCTTCCAAC-----------------------------TTTCCTAAAAAC--------
SaMo      GAAGTAAAA------------------TTTAACCTTC--TGT---ATAATTTTGTTTG-------------------TGGTAACTCTCTAGTATAGACCC
SiCo      -------------------------------AAACCATGGAATAGTTTTTTA----------------------------TTACCTAAAGA---------
SiLo      --------------------------GTATAAATTCATACTATTTTTTA---------------------------------------------------
SolemSp   GGAAAAAGGTA-----------------------------ATCTTCCTTTAAT----------------------------GTTATATAAGTTATATGAA
SpGa      AGAGCAGG-TTAGACTCTACC--------GCTGACATAAAAAGCTGGTATGCT-C--------------------------GATCCACTAAAG-------
SpSp      -------------------------------AAAAGAAAAAAATCTTTTACCTAG--------------------------GGTATGAAGAT--------
StLa      GG-----------------------AGATCAACCTCCTGAGAAGTGTATT------------------------------AGACCGGCGGGTGTTGA---
ThCl      GGAACAAACAAAG------------------------------CTTCCTTTAT----------------------------GCTAATTAAAACTTACAAG
ThDi      ????????????????????????????????????????????????????????????????????????????????????????????????????
TiOv      ----------------------------ATAGGCTAATATAACAGT--TGAAA-GC-------------------------TTTATGAAGAT--------
TrDe      -----------------------------GGAGGTAGCCTCCGTTTTTAAAGCA-------------------------AAGATCCATTA----------
TrMa      -----------------------------GGAGATAGCCTCCGTTTTTAAAGCA-------------------------AAGATCCATTA----------
TrSq      -----------------------------GGAGATAGCCTCCGTTTTTAATGCA-------------------------AAGATCCATTA----------
UnCr      ------------------------------GGAACCAATAAAGCTTCCAAA----------------------------CTTTCATATAAA---------
UnPi      ------------------------------GGAACCAATAAAGCTTCCAA-------------------------------CCTCTATACAAA-------
UnTu      ------------------------------GGAACCAACAAAGCTTCCAA------------------------------CCACTTACAATA--------
VeCa      ----------------------------ATAGATCAAAATAACGGT--TTAATTAT-------------------------TAAATAAAGAT--------
VeEl      ------------------------------GGAACCACCCAAACTTCCAAC------------------------------TTACAACAAAAA-------
VePh      TTTAATTGAAGTT------------------TAGTTGGGGAGAGCTGAGTTTAAGGT------------------------AATAAACTTAAGAAATACT

AbLo      -------------------------GATCCAATATGATTGATTTGAAGAAGATAGCTACCACAGGGATAACAGC-GCAATCT-TTTTGATAAGGCCATAT
AcBu      --------------------------------------GTGATCTTCGGAATTAGTTACCCCGGGGGTAACAGA-CTAATCTCGCTCTGAGAGGACGTAT
AcEx      --------------------------------------GTGATCTTCGGAATTAGTTACCCCGGGGGTAACAGA-CTAATCTCGCTCTGAGAGAACGTAT
AcOo      --------------------------------------GTGATCTTCGGAATTAGTTACCCCGGGGGTAACAGA-CTAATCTCGCTCTGAGAGGACGTAT
AcTu      ---------------------TATATTATGAT-----------AAAAGGAAAAAGTTACCGCGGGGATAACAGC-GCAAGAT-TGCTTTAGAGATCTTAT
AdCo      ---------------------------------TGGCTGTGAATAGCAGAAGGAGTTACTCCGGGGATAACAGC-GTTATTC-GCCTTGATAGTCCTTAT
AlJa      ----------------------CTTATACAAAATTTGCTACAGACCAAAAAGAAGCTACCCCGGGGATAACAGC-GTAATCC-AACTTGAAAGTACACAT
AmPl      ------------------------------TTTAGGGTGTGATTATCAGAAGAAGTTACTCCGGGGATAACAGC-GTAATCT-GTCCTGACAGTTCTTAT
AnAn      ----------------------CCCATTTAAAACTTATTATGGACCAAAAAGAAGTTACCCCGGGGATAACAGC-GTAATCC-AACTAAAGAGTACATAT
AnCy      ----------------------CCTATATAAAATTTACTAAAGACCAAAAAGAAGTTACCCCGGGGATAACAGC-GTAATCC-AACTAAAGAGTACATAT
AnDi      ????????????????????????????????????????????????????????????????????????????????????????????????????
AnOv      ????????????????????????????????????????????????????????????????????????????????????????????????????
AnSp      ---------------------TAGTTTAAAACTTAAACTTGAA-AAAGGATAAAGTTACTTTGGGGATAACAGC-GTAATCT-GCCTGGAGAGCTCTTAT
AnTr      ????????????????????????????????????????????????????????????????????????????????????????????????????
ArIr      ------------------------------TTAAGGGTATGATTAGTAGAAGAAGTTACTCCGGGGATAACAGC-GTAATCC-GCCTTGACAGTCCTTAT
AsCfrCa   ????????????????????????????????????????????????????????????????????????????????????????????????????
AsSp      ????????????????????????????????????????????????????????????????????????????????????????????????????
BaBa      ????????????????????????????????????????????????????????????????????????????????????????????????????
BaCfrSe   ????????????????????????????????????????????????????????????????????????????????????????????????????
BaPa      ????????????????????????????????????????????????????????????????????????????????????????????????????
BaRe      ????????????????????????????????????????????????????????????????????????????????????????????????????
CaSp      -----------------------CCTTCATGGAAG-------AAGTAAGCAAAAGCTACCACAGGGATAACAGC-GTTATCT-TTCTTAAGAGTTCTGAT
CaVa      ????????????????????????????????????????????????????????????????????????????????????????????????????
CeEd      ---------------------TTACTTATGA------------ATAAAGAAAAAGCTACCGCGGGGATAACAGC-GCAAGAT-TGCTTTAGAGCCCTTAT
ChBr      ------------------------------AAAAAGGTGTGATTAGCAGAAGGAGTTACTCCGGGGATAACAGC-GTTATCC-GTCCTGAGAGTTCTTAT
ChFa      -----------------------------ATGAATTGTGTGATTAGCAGAATGAGTTACTCCGGGGATAACAGC-GTAATCT-TCCTTGATAGTTCTTAT
ChIs      -----------------------------ATATATTGTGTGATTAACAGAAGGAGTTACTCCGGGGATAACAGC-GTAATCT-TCCTTGATAGTTCTTAT
ChLi      -----------------------------TTGAAAGATATGATTAGCAGAAGTAGTTACTCCGGGGATAACAGC-GTTATCC-GCCCCGATAGCTCTTAT
ChMu      -----------------------------ATGAATGTTGTGATTAGCAGAAGGAGTTACTCCGGGGATAACAGC-GTAGTCC-GCCTTGATAGTTCGTAT
ClSp      ---------------------CCTTTT--TGAAAGA------AAAT-AGTAAAAGCTACCGCAGGGATAACAGC-GTTATCC-TTTCTGAGAGATCGAAT
CoCa      -----------------TCCATATTTTATGAT-----------AAAAAGAAAAAGCTACCGCGGGGATAACAGC-GTAAGAC-TGTCCGGGAGACCTTAT
CoFl      ----------------------CCAGTTTTGACTGAA-------AAAAGCAAAAGCTACCGCGGGGATAACAGG-GTAATTT-TTTCTGAGAGTTCATAT
CrAn      G---------------------ATTATATTCGATCAT----------AGGAGAAGTTACGCCGGGGATAACAGG-CTAATCC-TTTAGTAGAGTTCGTAT
CrAr      G---------------------ATTATATTCGATCAT----------AGGAGAAGTTACGCCGGGGATAACAGG-CTAATCC-TTTAGTAGAGCTCGTAT
CrGi      G---------------------ATTATATTCGATCAT----------AGGAGAAGTTACGCCGGGGATAACAGG-CTAATCC-TTTAGTAGAGTTCGTAT
CrHo      G---------------------ATTATATTCGATCAT----------AGGAGAAGTTACGCCGGGGATAACAGG-CTAATCC-TTTAGTAGAGCTCGTAT
CrIr      G---------------------ATTATATTCGATCAT----------AGGAGAAGTTACGCCGGGGATAACAGG-CTAATCC-TTTAGTAGAGCTCGTAT
CrPl      ----------------------CACATCTAAAACTTACTAAGGACCAAAAAGAAGCTACCCCGGGGATAACAGC-GTAATCC-AACTCAAGAGTACATAT
CrSi      G---------------------ATTATATTCGATCAT----------AGGAGAAGTTACGCCGGGGATAACAGG-CTAATCC-TTTAGTAGAGTTCGTAT
CrVi      G---------------------ACTTCAGTCGATCAT----------AGGAGAAGTTACGCCGGGGATAACAGG-CCAATCC-TCTAGTAAAGTTCGTAT
CuRo      ????????????????????????????????????????????????????????????????????????????????????????????????????
DonSp     -----------------------CTGATCCAGCAGGGCTGATAGAAAGAAGATAGCTACCATAGGGATAACAGC-GCAATTC-CTCCTCAGAGGTCTTAT
DosSp     -----------------------CCCTTATGAAGG-------TCATGAGCAAAAGTTACCACAGGGATAACAGC-GTAATTC-TTTAAAGGAGATCTTAT
DrBu      ----------------------CCCTCAATGAGGAGA-------AAAAGAAAAAGTTACCGTAGGGATAACAGC-GTTATCG-TTTTTAAGAGATCTAAT
DrSt      ----------------------CCCTTATTAAGGACA-------AAAGAAAAAAGTTACCGTAGGGATAACAGC-GTTATCG-TTTTTAAGAGAACTAAT
EnDi      ---------------------TCCGGTTTTACCGAAC-------ATAAGAAAAAGCTACCGCAGGGATAACAGC-GTTATCC-TCTCTGAGAGAACTAAT
EpToRa    ----------------------AG-ATATAAAACTTAATAAGAACCAAAAAGAAGCTACCCCGGGGATAACAGC-GTAATCC-AACTTGAGAGTACACAT
GaAl      -----------------------CCTATTTGATAG-------AAATAAGCAAAAGCTACCGCAGGGATAACAGC-GTAATTT-TTTTTTTGAGGCCTTAT
GeGe      -----------------------CCTGTATGATGGA------ATA-AAGCAAAAGTTACCGTAGGGATAACAGC-GTAATATTTTCCTAAAAGATCTTAT
GrEb      -------------------AACATATTATCCATTTTTTTTG-AAACATAAATAAAATACTGTAGGGATAACAGC-ACAATTT-ATTTTTAGAGTTCTTAT
HaRu      -----------------------------CCGGCATTGTTGATTATCGGAAAAAGTTACCACGGGGATAACAGC-GTAATCT-TTCTGGAGAGTTCACAT
HiAr      ----------------------CCTTCATGGGAAGAAA------GAAGGAAAAAGCTACCACGGGGATAACAGC-GTGATTT-TCACTTAAAGGCCTTAT
HyCu      ----------------------TG-ATCCAAAATTCGATAAAGACCAAAAAGAAGTTACCCCGGGGATAACAGC-GTAATCC-AACTCAAGAGTACACAT
HyHy      A---------------------AAACTGTTTGATAAT----------AGGAGAAGTTACGCCGGGGATAACAGA-GTAATCC-TGCAGTAGAGTCCGTAT
HySc      ----------------------CG-ATCCAAAATTTGATAAAGACCAAAAAGAAGTTACCCCGGGGATAACAGC-GTAATCC-AACTCAAGAGTACACAT
InJa      ----------------------C--ATCTAAAATTTGATATAGACAAAATAGTAGTTACCCCGGGGATAACAGC-GTCATCC-AACTTAAGAGTACACAT
IsSp      C----------------------AGATCGTGACCGAAC-------GAAAGGTGAGTTACGCCGGGGATAACAGC-GTGCTTT-TGGAATGGAGGTCACAT
KaTu      -------------------ATTTATAGAGCCATAATTATGA-TTAAAAGAAAAAGCTACCGTAGGGATAACAGCAGTTATTT-TTTCAGAGAGTCCTAAT
LaGr      -----------------------ATATAAGAAATTTTTTAAGGACCAAAAAGTAGTTACCCCGGGGATAACAGC-GTAATCT-AACTCAAGAGTACATAT
LaOr      ----------------------AATATACAAAACTCAATAAGGACCAAAAAGAAGTTACCCCGGGGATAACAGC-GTAATCC-AACTTGAGAGTACACAT
LaSp      -----------------------TCCTCTGGTAGAGAT-----AAAAGGAAAAAGTTACCGCGGGGATAACAGC-GCAAAAC-CACCTGAGAGCTCGTAT
LiLi      AAAGACAGACAT--------GTTTTCATCCGCTT-TATGAGAGGAGGTGGACAAGTTACTTCAGGGATAACAGC-ATAATCT-TTCTTGAGAGTATTTAT
LimariaSp ------------------------------------AAGTGAACGGCGGAACAAGTTACCCCGGGGGTAACAGG-CTAATTTCGCTCTGAGAGTACCTGT
LimaSp    ????????????????????????????????????????????????????????????????????????????????????????????????????
LiPaGa    GGGTTTAGTATAAGTG------TGTTTATACAGAGAGGTGAGAGACGGAACAACGCTACCCCGGGGGTAACAGG-CTAATTTCGCTCTGAGAGGTCCTGT
LoLa      ----------------------CCATTATTTAATGAA-------AAAAG--TGAGCTACTCTAGGGATAACAGC-GCTATTT-ACTTGGCGAGAAGAAAT
LuDi      ----------------------CCATT-TTTAATGAG-------AAAGG--AGAGCTACTCTAGGGATAACAGC-GCTATTT-ACTCGGTGAGAAGAAAT
LuHe      -----------------TCCATATATTATGAT-----------AAAAAGAAAAAGTTACCGCGGGGATAACAGC-GTAAGAC-TGCCTGGGAGGTCTTAT
MaCo      ----------------------CCATTAT-GAATGAA-------AAAAGCAAAAGCTACCGCGGGGATAACAGC-GTAATTT-TTTTATAGAGTTCATAT
MaLi      ----------------------CCATTAT-GAATGAA-------AAAAGCAAAAGCTACCGCGGGGATAACAGC-GTAATTT-TTTTATAGAGTTCATAT
MeLu      -----------------------CCTGTATGATGGT------TTAAAAGCAAAAGTTACCGCAGGGATAACAGC-GTAATTT--TTTTTTGTAATTGTAT
MeMe      -----------------------CCTGTATGATGGT------TTAAAAGCAAAAGTTACCGCAGGGATAACAGC-GTAATTT--TTTTCTGTAATTGTAT
MePe      -----------------------CCTGTATGATGGT------TTAAAAGCAAAAGTTACCGCAGGGATAACAGC-GTAATTT--TTTTCTGTAATTGTAT
MeSp      ---------------------CCTTTT--TGAAAGA------AAGA-GGAAAAAGTTACCGCAGGGATAACAGC-GTTATTT-CTTCTAAGAGATCTTAT
MiNo      ----------------------------TTGAAAGGAATGA-TTATCAGAAGAAGTTACTCCGGGGATAACAGC-GTTATCC-GTCCTGATAGTCCTTAT
MiYe      ----------------------------ATGAAAATCGTGA-TTAACAGAAGGAGTTACTCCGGGGATAACAGC-GTAATCT-TCCTTGATAGTTCTTAT
MoSp      ????????????????????????????????????????????????????????????????????????????????????????????????????
MuSe      TC------------------ACTTGAGTAAATCTATACTTTATAAATTTGATAAACTACTCTAGGGATAACAGC-ACAATCC-TCTTCGATAGAAGCTAT
MyAr      ------------------------AGAGTCAGATGAA--------------AAAGTTACCCTGGGGATAACAGC-GTTATCT-TCTTTTAGAGGACTAAT
MyEd      TT------------------ACT--AGTATTTCCTAACTTTATATGTGTGGCTAGCTACTCTAGGGATAACAGC-GCAATTT-CTCCCGAAAGATGGTAT
MyGa      TT------------------ACT--AGTATTTCCTAACTTTATATGTGTGACTAGCTACTCTAGGGATAACAGC-GCAATTT-CTCCCGAAAGATGGTAT
MoPh      ????????????????????????????????????????????????????????????????????????????????????????????????????
MySp      TG------------------ACAAGTAAAAAGCATTACATGATCAGAACGGTAAGTTACTCTAGGGATAACAGC-GCGATCT-TCTTCGATAGAACATAT
MyTr      TA------------------ACT--CGTATTTCCTAACTTTATATGTGTGGCTAGCTACTCTAGGGATAACAGC-GCAATTT-CTCCCGAAAGATGGTAT
NeCo      ------------------------ATGATCCAGATAGTCTGA-TAACAGGATAAGTTACGCCGGGGATAACAGA-GTAATCC-TGCAGTAGAGTGCGTAT
NuCo      ????????????????????????????????????????????????????????????????????????????????????????????????????
NuDe      --------------------CCCATTTTGTTAAATA--ATGATCAATAGATATAACTACCATAGGGATAACAGC-GTAATTT-TTTCTGAGAGTTCTAAT
NuNu      TA------------------AATGACCCGCTATATATTGTGGTTAGGAGATATAGCTACCATAGGGATAACAGC-GTAATTT-TTTCTGAGAGTTCTAAT
NuSp      T-------------------ATTGATCCATTAGTT--TATGATTAGTAGATATAGTTACCACAGGGATAACAGC-GTAATCT-TTTCTGAGAGTTCTAAT
OsEd      G-----------------------ACAATGTCGATCAT---------AGGAGAAGTTACGCCGGGGATAACAGG-CTAATCC-ACTAGTAGAGAACGTAT
PaCa      -----------------------------ATAAAAATTGTGATTAACAGAAGGAGTTACTCCGGGGATAACAGC-GTAATCT-TCCTTGATAGTCCTTAT
PaEu      ---------------------CCTCTT--TGAGAGA------AAATTGGTAAAAGCTACCGCAGGGATAACAGC-GTAATTT-TTCTTAAGAGATCTAAT
PaPi      --------------------------------------GCGATTTTAAGATTTAGTTACCACAGGGATAACAGC-GTAATCG-TTTCTGAGAGTTCTTAT
PaSp      -----------------------------GTAGTGTACGTGATTAGCAGAAGGAGTTACTCCGGGGATAACAGC-GTAATGT-GTCTTGATAGATCTTAT
PeCl      ------------------------------AAAAAGGTGTGATTAGCAGAAGGAGTTACTCCGGGGATAACAGC-GTTATCC-GTCCTGAGAGTTCTTAT
PeJa      ------------------------------ATTAAGGTGTGATTATCAGAAGAAGTTACTCCGGGGATAACAGC-GTAATCT-GTCTTGATAGTTCTTAT
PiAl      A----------------------GCGAGGTTAATCAAG---------GGCAAGAGTTACGCTGGGGGTAACAGG-ACGGTCT-GAAAATGGAGGGCATAT
PiFu      A----------------------GCATGGTTAATCAAA---------GGGAAGAGTTACGCCGGGGGTAACAGG-ACGGTCT-TAAAATGGAGAACATAT
PiMu      A---------------------GTGCCGTTAATAGGTATTGATA-AGTAGAAAAGTTACGCCAGGGATAACAGC-GTTATCC-TTCTGTGGAGGCCTTAT
PinMac    A----------------------GCAAGGCTAATCAAG---------GGGGCGAGTTACGCCGGGGGTAACAGG-ACGGTCT-TAAAGTGGAGCACATAT
PinMax    G---------------------GTTTAGACCAAGTAG----------GGGAATAGTTACGCCGGGGGTAACAGG-ACGCTTT-TGAAATGGAGTTCATAT
PiSp      -----------------------CCTTTACAGAGAG------TCTAAAGCAAAAGTTACCATAGGGATAACAGC-GTAATTCCTTTTCAAGAGCTCTTAT
PlCo      ----------------------AACATTCATAACTTGATAAGGACAAAAAAGAAGTTACCCCGGGGATAACAGC-GTAATCC-AGCTCAAGAGTACGCAT
PlMa      ------------------------------AAAAAGGTGTGATTAGCAGAAGGAGTTACTCCGGGGATAACAGC-GTTATTC-GTCCTGAGAGTTCTTAT
PsCo      ----------------------TCTATTCAAAGTTTGTTAAAAACCAAAAAGAAGTTACCCCGGGGATAACAGC-GTAATCT-AACTTAAGAGTACATAT
PtHi      G----------------------ATTTGATAGATGAGC----------GGAAGAGTTACGCCGGGGATAACAGC-GCTATCT-TCGATTGGAGTGCTTAT
PyGr      ----------------------TTTATTTAAAATTTACTAAGGACCAAAAAGAAGTTACCCCGGGGATAACAGC-GTAATCC-AACTTAAGAGTACATAT
QuQu      -------------------------ATATAAAATTAGGTAAAGAC-AAAAAGAAGTTACCCCGGGGATAACAGC-GTAATCC-AACTTGAGAGTACACAT
SaMo      G---------------------GTGAAATCCGATCGT----------AGGAGAAGTTACGCCGGGGATAACAGG-CTTATCC-ATTAGTAGAGCTCGTAT
SiCo      ---------------------TCCGGTTTTACCGATT-------GTAAGAAAAAGCTACCGCAGGGATAACAGC-GTAATCT-TTTTTGAGAGAACTAAT
SiLo      -------------------------ATTTAAAACTT-TTATATAAATTTAATAAATTACCCTAGGGATAACAGA-ATAATTT-TAATTTAGAGACCAAAT
SolemSp   T------------------TGGTGATCCAGGA-CTATTCTGATTATAAGAAGAAGTTACCATAGGGATAACAGC-GTAATCT-TTTTTGAGAGTTCTTAT
SpGa      -----------------------------GTAAGGGGGCCGATCAGGAGAAAGAGTTACTCTAGGGATAACAGC-GTAATTTTGCCCATTGAGATCTTAT
SpSp      ----------------------CCCCTATTGAGGGAA-------GCAAGCAAAAGCTACCGCGGGGATAACAGC-GCTATCT-CTTCATAGAGTTCTAAT
StLa      ------------------------ACCATTGAAATAGGGTGGTTGCTGGAATAACCTACTCCGGGGATAACAGC-GTAATCT-TTTTGGAGAGCTCGTAT
ThCl      T-------------------ATTGATCCAA---TTTATTTGATTAAAGAAATTAGTTACCGTAGGGATAACAGC-ATAATCT-CCTTTGAGAGTTCTCAT
ThDi      ????????????????????????????????????????????????????????????????????????????????????????????????????
TiOv      ---------------------CCTTTA-TTGAAAGA------AAGT-AGCAAAAGCTACCGTAGGGATAACAGC-GTAATCC-TTTTTGGGAGATCGAAT
TrDe      ----------------------TAATGATG-TAATGAT-----AAAAGGAAAAAGTTACCGCAGGGATAACAGC-ACAAGAC-CGCCTCAGAGGTCGTAT
TrMa      ----------------------TGTTCAAGATAATGA------AAAAGGAAAAAGCTACCGCAGGGATAACAGC-ACAAGAC-CGCCTCAGAGGTCGTAT
TrSq      ----------------------TACTTAGAATAATGAA-----AAAAGAAAAAAGCTACCGCAGGGATAACAGC-ACAAGAC-CGCCTCAGAGGTCGTAT
UnCr      ----------------------GATATAGAAAATTTATTAAGGACCATAAAGTAGTTACCCCGGGGATAACAGC-GTAATCC-AACTTAAGAGTACACAT
UnPi      ----------------------ATCATATAAAATTTATTAAGGACCATAAAGTAGTTACCCCGGGGATAACAGC-GTAATCC-AACTTAAGAGTACACAT
UnTu      ----------------------TTTATACAAAATTTGTTAAAGACTAAAAAGTAGTTACCCCGGGGATAACAGC-GTAATCC-AACTAAAGAGTACACAT
VeCa      ---------------------CCTTTTATTGAGAGA------AAAT-AGCAAAAGCTACCGCAGGGATAACAGC-GTTATCC-TTTTTAAGAGATCGAAT
VeEl      ----------------------AGTATATAAAACTCAATAAGGACCAAAA-GAAGTTACCCCGGGGATAACAGC-GTAATCC-AACTTGAGAGTAC----
VePh      A---------------AAGATCCTCTT--TGAGAG-------AAGTTAGCAAAAGCTACCGCAGGGATAACAGC-GTAATTC-TTTTTAAGAGATCTTAT

AbLo      TTAA-GGAAGGGTTTGCGACCTCGATGTTGAATCA-----GAATT---TCTATTAGGTGTAGCAGCTT-AGT-AAGTGGGACTGTTCGTCCTTTAAAATT
AcBu      TGAT-GAGCGGGTTTGGCACCTCGATGTTGCCTCAG----GATGT---CCTGGAG-ATGCAGGAGTCT-CTAAGGGTTGGTCTGTTCGCCCATTAAAATC
AcEx      TGAT-GAGCGGGTTTGGCACCTCGATGTTGCCTCAG----GATGT---CCTAGAG-ATGTAGGAGTCT-CTAAGGGTTGGTCTGTTCGCCCATTAAAATC
AcOo      TGAT-GAGCGGGTTTGGCACCTCGATGTTGCCTCAG----GATGT---CCTGGAG-ATGCAGGAGTCT-CTAAGGGTTGGTCTGTTCGCCCATTAAAATC
AcTu      TGAA-GGCAGTAATTGCGACCTCGATGTTGGATTAGG---GTTAC---TTTTTGGCGCAGAAG---CT-TAAACAGTGGGACTGTTCGTCCTTTAAATCC
AdCo      AGAT-GGGCGGGTTTGCGACCTCGATGTTGGCTCTG----GGTAT---CCTAAGGCTTGCAGGTGGTC-TTTAGGGTTGGTTCGTTCGCCCATTAAAACC
AlJa      CGAA-AGTTGGGTTTGCGACCTCGATGTTGGCTTAGG---GTAAT---CCATA-GGGCGCAGCCGCTC-TAATAGGACAGTCTGTTCGACTATTGTAACC
AmPl      AGAT-GGGCGGGTTTGCGACCTCGATGTTGGCTCTG----GATAT---CCTAAGGCTTGTAGGCGGTC-TTTAGGGTTGGTTCGTTCGCCCATGAAAATC
AnAn      CGAA-AGTTGGGTTTGCGACCTCGATGTTGGCTTAAG---GATAT---CCACATTAGTGCAACCGCTA-TGACAGGACAGTCTGTTCGACTATTATACCC
AnCy      CGAA-AGTTGGGTT-GCGACCTCGATGTTGGCTTAAG???????????????????????????????????????????????????????????????
AnDi      ????????????????????????????????????????????????????????????????????????????????????????????????????
AnOv      ????????????????????????????????????????????????????????????????????????????????????????????????????
AnSp      TGAT-GGGCAGGTTTGCGACCTCGATGTTGGCTTAAC---ATTAC---CCTCTGGTATGCAGAAGCCA-GAAATGGTTGGTTTGTTCACCCATTAAAATG
AnTr      ????????????????????????????????????????????????????????????????????????????????????????????????????
ArIr      AGAT-GGGTGGGTTTGCGACCTCGATGTTGGCTCTG----GATGT---CCTGAAG-CTGTAGGCGGTT-TCAAGGGTTGGTTCGTTCGCCCATTAAAATC
AsCfrCa   ????????????????????????????????????????????????????????????????????????????????????????????????????
AsSp      ????????????????????????????????????????????????????????????????????????????????????????????????????
BaBa      ????????????????????????????????????????????????????????????????????????????????????????????????????
BaCfrSe   ????????????????????????????????????????????????????????????????????????????????????????????????????
BaPa      ????????????????????????????????????????????????????????????????????????????????????????????????????
BaRe      ????????????????????????????????????????????????????????????????????????????????????????????????????
CaSp      TAAG-GGAAAGGTTTGCGACCTCGATGTTGGATTAAG---ATATC---TTTTT-GGCGCAGCAGCTAA-AAA-AGTGAGACTGTTCGTCTTTTAAAATTT
CaVa      ????????????????????????????????????????????????????????????????????????????????????????????????????
CeEd      CGAC-GGCAATAATTGCGACTTCGATGTTGGATTAAG---GTTAC???????????????????????????????????????????????????????
ChBr      TGGT-GGACGGGTTTGCGACCTCGATGTTGGCTCTG----GATAT---CCTGGGGCTTGCAGGCGGTC-CCAAGGGTTGGTTCGTTCGCCCATTAAAATC
ChFa      AGAT-GGGCGGGTTTGCGACCTCGATGTTGGCTCTG----GGTAT---CCTGAGGCTTGCAGGCGGTC-TCAAGGGTTGGTTCGTTCGCCCATTAAAACC
ChIs      AGAT-GGGCGGGTTTGCGACCTCGATGTTGGCTCTG----GGTAT---CCTGAGGCTTGCAGGCGGTC-TCAAGGGTTGGTTCGTTCGCCCATAAAACCG
ChLi      AGAC-GGGCGGGTTTGCGACCTCGATGTTGGCTCTG----GTTAT---CCTGAGGCTTGTAGGAGGTC-TTAAGGGTTGGTTCG????????????????
ChMu      AGAT-GGGCGGGTTCGCGACCTCGATGTTGGCTCTG----GATAT---CCTGAAGCTTGCAGGCGGTT-TCAAGGGTTGGTTCGTTCGCCCATTAAAATC
ClSp      TGAG-GAAAGGGTTTGCGACCTCGATGTTGGATTATG---GAAAC---GTTTT--GGTGTAGAGACTC-TAATG-GTAAGACTGTTCGTCTTTTAAT???
CoCa      CTAA-GGCAGTAGGTGCGACCTCGATGTTGGCTTAGG---GTAAA----CTTTTTGGTGCAGGAGCT--AAAAGAGAGGGACTGCTCGTTCTTCCTGCTA
CoFl      TTAA-GAAGAAGTTTGCTACCTCGATGTTGGATTAGA---ATTTC---TTTAT-GCTTGCAGCAGGT--ATAATAGTAGGACTGTTCGTCCTT???????
CrAn      TGGC-TAAAGGGATTGGCACCTCGATGTTGAATCAGG---GATAAT-AGCTTCAAGGCGTAGAGGCTT-TGA-AAGTAGGTCTGTTCGACCTTTAATACC
CrAr      TGGC-TAAAGGGATTGGCACCTCGATGTTGAATCAGG---GATGAT-AGCTTCAAGGCGTAGAGGCTT-TGA-GAGTAGGTCTGTTCGACCTTTAATACC
CrGi      TGGC-TAAAGGGATTGGCACCTCGATGTTGAATCAGG---GATAAT-AGCTTCAAGGCGTAGAGGCTT-TGA-AAGTAGGTCTGTTCGACCTTTAATACC
CrHo      TGGC-TAAAGGGATTGGCACCTCGATGTTGAATCAGG---GATGAT-AGCTTCAAGGCGTAGAGGCTT-TGA-GAGTAGGTCTGTTCGACCTTTAATACC
CrIr      TGGC-TAAAGGGATTGGCACCTCGATGTTGAATCAGG---GATGAT-AGCTTCAAGGCGTAGAGGCTT-TGA-GAGTAGGTCTGTTCGACCTTTAATACC
CrPl      CGAA-AGTTGGGTTTGCGACCTCGATGTTGGCTTAAG---GATAT---CCACATTAGTGCAACCGCTA-TGACAGGATAGTCTGTTCGAC-TATTATACC
CrSi      TGGC-TAAAGGGATTGGCACCTCGATGTTGAATCAGG---GATGAT-AGCTTCAAGGCGTAGAGGCTT-TGA-AAGTAGGTCTGTTCGACCTTTAATACC
CrVi      TAAC-TAAAGGGCTTGGCACCTCGATGTTGAATCAGG---GATTAT-ACCTTTAAGGCGTAGAAGCTT-TAATAAGTAGGTCTGTTCGACCTTTAATACC
CuRo      ????????????????????????????????????????????????????????????????????????????????????????????????????
DonSp     TAAG-GGGGGAGATTGC???????????????????????????????????????????????????????????????????????????????????
DosSp     TTAT-AGAAGAGTTTGCGACCTCGATGTTGGATTAGA---AAAAC---TTTATT-GGCGCAGCAGCTA-GAAATAGTAAGACTGTTCGTCTTTTAATTT?
DrBu      CGAA-GAAACGGTTTGCGACCTCGATGTTGGATTTAA---ATTTC---TTCCTG-AGCGCAGGAGCTA-GGAAAAGTAGGTCTGTCCGCCCTTGAATTG?
DrSt      CGAA-GAAACGGTTTGCGACCTCGATGTTGGATTTAA---ATTTC---TTCCTT-GGCGCAGTAGTTT-GGAAAAGTAGGTCTGTTCGCCCTTGAATTG?
EnDi      TGAA-GAGGGGGTTTGCGACCTCGATGTTGGATTAAA---GTTTC---TTTTTG--GTGCAGCAGCT--AAAATAGTAGGACTGTTCGTCCTTTAAAACT
EpToRa    CGAA-AGCTGGGTTTGCGACCTCGATGTTGGCTTAAG---GACAT---CCACATAAGTGCAACCGCTA-TGACGGGATAGTCTGTTCGACTA????????
GaAl      TGGA-AAAATAGTTTGCGACATCGATGTTGAATTAAG---AGTTT---CTCAT--GGTGCAGCAGCCA-TGAG-AGTGAGACTGTTCGTCTTATATTTTC
GeGe      TAAG-GGAATTGTGTGCGACCTCGATGTTGAATTAAG---GAAAC---TTTATG-GTTGTAGAAGCTA-TAAT-AGTAAGACTGTTCGTCTTTTAATTCC
GrEb      TAGA-AAATAAGATTGTGACCTCGAYGTTGGACTAAG---GTAAC---TTATAG--GTGCAGAAGCTT--ATAAAGTTAGACTGTTCGTCTATTAAACCC
HaRu      TGAA-AGGAGGGTTTGCGACCTCGATGTTGGATTAAG---GTGT----CCTGAGG-GTGTAGCAGCTT-TCGTTGGTTGGTCTGTTCGACCATAAAAACC
HiAr      CAAA-GTGAATGTTGACGACCTCGATGTTGGATTAAG---GTATC-----TCTTCGGCGCAGAAGCTG-TT-GAAGTAAGTCTGTTCGACTTTTAAAACC
HyCu      CGAA-AGTTGGGTTTGCGACCTCGATGTTGGCTTAAG---GTTAT---CCACAATAGTGCAACCGCTA-TGATAGGATAGTCTGTTCGACTATCATACCC
HyHy      TGGC-TGCGGGGATTGCCACCTCGATGTTGAATTAAG---GATGATACCTCTTTGGTTGCAGCAGCTA-TTG-AAGTAGGTCTGTTCGACCTTTGAAACC
HySc      CGAA-AGTTGGGTTTGCGACCTCGATGTTTGCTAC?????????????????????????????????????????????????????????????????
InJa      CGAA-AGTTGGGTTTGCGACCTCGATGTTGGCTTAAG---GTTAT---CCACATTAGTGCAACCGCTA-TGAAAGGACAGTCTGTTCGACTTTTATACCC
IsSp      CGGT-TCCTGAGAAGACGACCTCGATGTTGAATCAGG---GGGA----GCCCG--GGCGCAGCCGCTC-GGAGTTTCGGGTCTGTTCGTCCTTTAAACCC
KaTu      CGAA-GAAAAAGTTTGCGACCTCGATGTTGGATTAAA---GTAAC---TTTTAA--GTGCAGAAGCTTAAAATAAGTGGGTCTGTTCGACCCTTAAACCT
LaGr      CGAA-AGTTAGGTTTGCGACCTCGATGTTGGCTTAAG---GATAT---CCACATTAGTGCAACCGCTA-TGGCAGGACAGTCTGTTCGACTACTATTCCC
LaOr      CGAA-AGCTGGGTTTGCGACCTCGATGTTGGCTTAAG---GATAT---CCACATAAGTGCAACCGCTA-TGACAGGATAGTCTGTTCGACTATCATACCC
LaSp      TGAA-GGTGGTACATGCGACCTCGATGTTGGATTAA----GGGA----GCGGCCGTGCGCA???????????????????????????????????????
LiLi      CGGA-AGGGGGGTTTATGACCT??????????????????????????????????????????????????????????????????????????????
LimariaSp TGAT-GAGCGGGTTTGGCACCTCGATGTTGGTTCAG----GGTAT---CCCGAAT?????????????????????????????????????????????
LimaSp    ????????????????????????????????????????????????????????????????????????????????????????????????????
LiPaGa    CGAT-GAGCGGGTTTGGCACCTCGATGTTGGCTTAG----GGTAT---CCGGAAG-ATGCAGGAGTCT-TCAAAGGTTGGTCTGTTCGCCCATTAAAACC
LoLa      CTAT-AAGTAAGATTGCGACCTCGATGTTGGACTAGG---ATTTC---CTT--TGGGTGTAGCAGCTC-AAAAGGGTTGGTCTGTTCGACCACTAATATC
LuDi      CTAT-GAGTAAGATTGCGACCTCGATGTTGGACTAGG---ATTTC---CTT--TAGGTGTAGCAGCTT-AAGAGGGTTGGTCTGTTCGACCACTAAAATC
LuHe      CTAA-GGCAGTAAGTGCGACCTCGATGTTGGCTTAGG---GTAAA---CTTTTTG-GTGCAGGAGCTA--ATAGAGGGGGGG-GTTGGTCCAA???????
MaCo      CGAA-AAAAAAGTTTGCGACCTCGATGTTGGATTAAA---TTTTC---CTCTTG--GTGCAGAAGTTA-AGAAGGAAG-GCCTGTTCGTCCTTTAAAATT
MaLi      CGAA-AAAAAAGTTTGCGACCTCGATGTTGGATTAAA---TTTTC---CTCTTG--GTGCAGAAGTTA-AGAAGGAAG-GCCTGTTCGTCCTTTAAAATT
MeLu      CGAT-AAAAGAGTTTACGACCTCGATGTTGAATTAAG---AAACC---TTTAT--GGCGCAGGAGCTA-TAGG-AGGAAAACTGTTCGTTTTTTAATTTC
MeMe      CGAG-AAAAGAGTTTACGACCTCGATGTTGAATTAAG---AAACC---TTTAT--GGCGCAGGAGCTA-TAGG-AGGAAAACTGTTCGTTTTTTAATTTC
MePe      CGAG-AAAAGAGTTTACGACCTCGATGTTGAATTAAG---AAACC---TTTAT--GGCGCAGGAGCTA-TAGG-AGGAAAACTGTTCGTTTTTTAATTTC
MeSp      TGAG-GAAGAAGTTTGCGACCTCGATGTTGGATTATA---GAAAC---TTTAT--GGTGCAGCAGCTA-TAATT-GTGAGACTGTTCGTCTTTTAATTCT
MiNo      AGAT-GGGCGGGTTTGCGACCTCGATGTTGGCTCTG----GTTAT---CCTGAGGCTTGCAGGAGGTC-TCGAGGGTTGGTTTGTTCGCCCATTAAAATC
MiYe      AGAT-GGGCGGGTTTGCGACCTCGATGTTGGCTCTG----GGTAT---CCTGAGGCATGCAGGCGGTC-TCAAGGGTTGGTTCGTTCGCCCATTAAAACC
MoSp      ????????????????????????????????????????????????????????????????????????????????????????????????????
MuSe      TGAA-AAGGGGGTTTGTGACCTCGATGTTGGCTTTGG---ATTAC---TTTAAG--GCGTAGAAGCTT--TATAAGCGGGTCTGTTCGCCCTTTAATTTC
MyAr      CGAA-AAGAAGGTTTGCGACCTCGATGTTGGATTTGG---GTATC---TGTCTGG-TTGCAGGAGCTA--GAGGAGTAGGACTGTTCGTCCTTTAAAACC
MyEd      TGGA-GGGGAAGATTGCGACCTCGATGTTGGCTTTAG---ATATC---CTAGAG--GCGGAGAAGCTT-CTGATGGTGGGTCTGTTCGCCCTTTAAAATC
MyGa      TGGA-GGGGAAGATTGCGACCTCGATGTTGGCTTTAG---ATACC---CTAGAG--GCGTAGAAGCTT-CTGATGGTGGGTCTGTTCGCCCTTTAAAATC
MoPh      ????????????????????????????????????????????????????????????????????????????????????????????????????
MySp      TGGA-AAGAGGGTTTGCGACCTCGATGTTGGCTTTAG---GTTAC---CTAGAG--GTGTAGAGGCTT-CTAAGTGTGGGTCTGTTCGACCTTTAATTCC
MyTr      TGGA-GGGGAAGATTGCGACCTCGATGTTGGCTTTAG---ATATC---CTAGAG--GCGTAGAAGCTT-CTAATGGTGGGTCTGTTCGCCCTTTAAAATC
NeCo      TAGC-TGCGGGGATTGCCACCTCGATGTTGAATCAGGGATGATAT---CTCTTTGGTCGCAGCAGCT--ATTGAAGTGGGTCTGTTCGACCTTTAAAACC
NuCo      ????????????????????????????????????????????????????????????????????????????????????????????????????
NuDe      CGAA-GAAGAAGATTGCGACCTCGATGTTGGACTAA----GGGATT-CTTAGAG--GAGTAAAAATTT-CTAAAG-TAAGTCTGTTCGACTTTTAAAACC
NuNu      CGAA-GAAGGAGATTGCGACCTCGATGTTGGACTAAG---AGTTC---TTAGGG--GAGTAGGCATTC-CTA-AAGTAAGTCTGTTCGACTTTTAAAATC
NuSp      CGAA-GAAGAGGGTTGCGACCTCGATGTTGGACTAAG---GGTTC---TTGGAG--GTGTAGCCGCTT-CTA-GAGTGAGTCTGTTCGACTCTTAAAACC
OsEd      TGGC-TAGTGGGATTGGCACCTCGATGTTGAATCAGG---GATGAT-ACCTCTAAGGCGTAGAAGCTT-TGG-AAGTG??????????????????????
PaCa      AGAT-GGGCGGGTTTGCGACCTCGATGTTGGCTCTG----GGTAT---CCTGAGGCTTGTAGGCGGTC-TCAAGGGTTGGTTCGTTCGCCCATTAAAACC
PaEu      TGAG-TGAAAAGTGTGCGACCTCGATGTTGGATTAGG---AAAAC---TTCTT--GGTGCAGCAGCTA-AGAGT-GTAAGACTGTTCGTCTTTTAAATTC
PaPi      TGAC-GAAACGGGTTGCGACCTCGATGTTGAATTAG----GGTAT---CCTCGGG-GTGCAGGGGCTT-CGAAAGGTGGGTCTGTTCGACCTTTAAAACC
PaSp      AGAT-AGACAGGTTTGCGACCTCGATGTTGGCTCTG----GGTAT---CCATAACCTTGTAGCAGGGT-TAAAGGGTTGGTTTGTTCGCCCACTAAGACC
PeCl      TGGC-GGACGGGTTTGCGACCTCGATGTTGGCTCTG----GATAT---CCTGGGGCTTGCAGGCGGTC-CCAAGGGTTGGTTCGTTCGCCCATTAAAATC
PeJa      AGAT-GGGCGGGTTTGCGACCTCGATGTTGGCTCTG----GATAT---CCTAAGGCTTGTAGGCGGTC-TTGAGGGTTGGTTCGTTCGCCCATAAAAATC
PiAl      CGGT-TTTTGGGTGCGTTACATCGATGTTGAATCAGG---GGTA----CGCCTGGGT-GCAGGAGCTT-GGGTTAAAGGGTCTGTTCGACCTTTAGAGCC
PiFu      CGGT-TTTAGGGTGCGTTACATCGATGTTGAATCAGG---GGTG----CGCCTGGGT-GCAGAGGCTG-AGGTTAAAGGGTCTGTTCGACCTTTAAAGCC
PiMu      CTGC-AGGGGGGATTGCGACCTCGATGTTGAATTAGG---GATAT-ACCGAAAAGGC-GCAGAAGCTT-TTA-TCGTAGGTCTGTTCGACCTTTAAAACC
PinMac    CGGC-TTTAGGGTACGTTACATCGATGTTGAATCAGG---GGTA----CGCTTGGGTTGCAGAAGCTC-AGGTTAAAGGGTCTGTTCGACCTTTAGAGCC
PinMax    TGAT-TTCAAAGTGTGTTACATCGATGTTGAATCAAG---G-CG----CTTCTGGGT-GTAGAGGCTC-AGATTTGGGGGTCTGTTCGACCTTTAAAGCC
PiSp      TGAG-GAGAGGGTTTGCGACCTCGATGTTGAATTAAA---GTGA????????????????????????????????????????????????????????
PlCo      CGAA-AGCTGGGTTTGCGACCTCGATGTTGGCTTAAG---G???????????????????????????????????????????????????????????
PlMa      TGGT-GGACGGGTTTGCGACCTCGATGTTGGCTCTG----GATAT---CCTGGGGCTTGCAGGCGGTC-CCAAGGGTTGGTTCGTTCGCCCATTAAAATC
PsCo      CGAA-AGTTAGGTTTGCGACCTCGATGTTGGCTTAAG---GATAT---CCACATTAGTGCAACCGCTA-TGACAGGATAGTCTGTTCGACTATTATACCC
PtHi      CTGA-TTGAGGGATTGCGACCTCGATGTTGAATCAGC---GGAA----ATCTATAGGTGCAGCAGCTT-ATAGGT--GGGACTGTTCGTCCTTTAGAGCG
PyGr      CGAA-AGTTGGGTTTGCGACCTCGATGTTGGCTTAAG---GATAT---CCACATAAGTGCAACCGCTA-TGATAGGATAGTCTGTTCGACTATTATACCC
QuQu      CGAA-AGCTGGGTTTGCGACCTCGATGTTGGCTTAGG---GAAAT---CCACATTAGTGCAACCGCTA-TGACAGGACAGTCTGTTCGACTATTTCACCC
SaMo      TGGC-TAATGGGATTGGCACCTCGATGTTGAATTAGG---GACAATAACTTTAAG-GCGTAGAAGCTT-TAA-GAGTGGGTCTGTTCGACCTTTAATACC
SiCo      TGAA-GAAAAGGTTTGCGACCTCGATGTTGGATTAAA---GTTTC---TTTTTG--GTGCAGCAGCT--AAAATAGTAGGACTGTTCGTCCTTTAAAACT
SiLo      CAAA-ATTAAAGCTTATTACCTCGATGTTGGATTAAG---GTGCT------GGTGGAAGCAACCGTTC-ACCCTTGCTTGTCTGTTCGACAATAAAACCC
SolemSp   CGAA-AAAGAGGGTTGCGACCTCGATGTTGGACTAAG---GTGTC---CTGAAG--GTGTAGCAGCTT-TCGAGGGTTGGTCTGTTCGACCATTAAAACC
SpGa      CATT-GGGCAAGGTTGCGACCTCGATGTTGGCTCTG----GGTAT---CCATGAACTTGCAGGAGGTT-CAAATGGTTGGTTTGTTCGCCCATTAAAACC
SpSp      CGAAAAAGAGAACTTGCGACCTCGATGTTGGATTAAA---GACTC---GCTTTG--GTGCAGGGGCTA-AAGTGGATGAGACTGTTCGTCTTTTAAATCT
StLa      TGAT-AAAAGGGTTTGCGACCTCGATGTTGAATATG----GTTAT---CCTAAAGCTTGTAGCAGGTT-TTAAGGGTGGGACTGTTCGTCCCTGAAATAA
ThCl      CGAA-AAGGGGGTTTGTGACCTCGATGTTGGACCAGA---ATACC---CAGAAG--ATGCAGCCGTCT-TCAATGGTTGGTCTGTTCGACCATTAAAATT
ThDi      ????????????????????????????????????????????????????????????????????????????????????????????????????
TiOv      TGAG-GAAAGGGTTTGCGACCTCGATGTTGAATTATG---GAAAC---TTGTG--GTTGCAGGAGCTA-CAAGT-GTAAGACTGTTCGTCTTTTAAA???
TrDe      CGAA-GGCGGTGAGTGTGACCTCGATGTTGGATTAGG---GTGAA---CCCTTT-CGTGCAGGAGCGA-AAGCGGGTGGGACTTTCCTTCCT????????
TrMa      CGAA-GGCGGTAAGTGTGACCTCGATGTTGGATTAGG---GTAAA---CCTCTT-TGTGCAGGAGC-A-AAGCGGGTAGGACTGTTCTTCCTTTAATCCC
TrSq      CGAA-GGCGGTAAGTGTGACCTCGATGTTGGATTAGG---GTAAA---CCTCTT-TGTGCAGGAGC-A-AGGTGGGTAGGACTGTTCTTCCT????????
UnCr      CGAA-AGTTGGGTTTGCGACCTCGATGTTGGCTTAAG---GACAT---CCACATAAGTGCAACCGCTA-TGATAGGATAGTCTGTTCGACTATTGTACCC
UnPi      CGAA-AGTTGGGTTTGCGACCTCGATGTTGGCTTAAG---GATAT---CCACATAAGTGCAACCGCTA-TGACAGGATAGTCTGTTCGACTATTATACCC
UnTu      CGAA-AGTTGGGTTTGCGACCTCGATGTTGGCTTAAG---GATAT---CCACATAAGTGCAACCGCTA-TGACAGGATAGTCTGTTCGACTATTATACCC
VeCa      TGAG-AGAAGGG????????????????????????????????????????????????????????????????????????????????????????
VeEl      ------------------------------------------AAT---CCACATAAGTGCAACCGCTA-TGATAGGATAGTCTGTTCGACTATTATACCC
VePh      TGAG-GGAAGAGTTTGCGACCTCGATGTTGGATTAGA---AAAAC---TTTTT--GGTGTAGCAGCTA-GAAGTTGTAAGACTGTTCGTCTTTTAATTTT

AbLo      CT??????????????????????????????????????????????????????????????????????????????????????????????????
AcBu      C?ACTCTATACTTTTTGTTGGGGTTTTGGTCTTCCTTGAGAGGAATTAGGTTTAGGTTAATTATTCGCATTCAGCTGTCTCGACCGGGTGAGTGACTAAA
AcEx      C?ACTTTATACTTTTTGTTGGGGTTTTGATCTTCCCTGAGAGGAATTAGGTTTAGGTTAATTATTCGTATTCAGCTCTCTCGACCGGGCGAGTGGTTAAA
AcOo      C?ACCTTATACTTTTTGTTAGGGTTTTGATCTTCCTTGAGAGGAATTAGGTTTAGGTTAATTATTCGTATTCAGCTGTCTCGACCGGGTGAGTGACTAAA
AcTu      TTACCCTTTATTTTTACCTGGCCTTTTGGGCTGGTTTGAGGGGGACTTCTTTTAGGATTATAGTCCGTACAGAACTTTCTCGACCATCTTCATGGCTACA
AdCo      CG??????????????????????????????????????????????????????????????????????????????????????????????????
AlJa      CT?????????????????????????????????????????????GCTTTAAGGTTATTAATTCGGGCTGAACTTGGGCAGCCTGGGAGGTTGTTGGG
AmPl      CA??????????????????????????????????????????????????????????????????????????????????????????????????
AnAn      TT????????????TTGTTGGCTTTGTGATCTGGTTTAATTGGGTTAGCTTTAAGGCTTTTAATTCGAGCCGAATTAGGGCAACCAGGAAGGTTGTTGGG
AnCy      ????????????????????????????????????????????????????????????????????????????????????????????????????
AnDi      ????????????????????????????????????????????????????????????????????????????????????????????????????
AnOv      ?????????????????????????????????????GGTAGGGATTTCTTTGAGGTTTCATATTCGATTGAATTTGGCTCAGCCAGGCGGGATTTATAG
AnSp      TT??????????????????????????????????????????????????????????????????????????????????????????????????
AnTr      ????????????????????????????????????????????????????????????????????????????????????????????????????
ArIr      CA??????????????????????????????????????????????????????????????????????????????????????????????????
AsCfrCa   ??ACATTATATTTTTCTTTGGGGTTTATAGCTGGTATAACCGGTTTATTTTTAAGCTTAAGTATGCGATCTCATTTGAAGTCTCCTTGAGGATCTTTATT
AsSp      ????????????????????????????????????????????????????????????????????????????????????????????????????
BaBa      ??ACTATGTATCTAATGACTGGGTTTTGGTCAGCTTTGGTTGGCACAGGATTCAGTTTTCATATTCGTTTGAATTTAGCCCAGCCCGGGGGGATTTATAG
BaCfrSe   ????????????????????????????????????????????????????????????????????????????????????????????????????
BaPa      ??????????????????????????????????????????????????TTTAGCTTTCATATCCGGTTGAATTTGGCTCAGCCTGGGGGGGTTTATAG
BaRe      ????????????????????????????????????????????????????????????????????????????????????????????????????
CaSp      TA?????????????????????????????????????????????????????????????????????????????GGGGGCTGGGGTTTTAGGGGA
CaVa      ??ACTCTTTACTTTACTTTTGCTTTTATGGCTGGGGTGTTAGGGGTTAATTTGAGGCTTTTGATGCGTCTTCATTTGAGTAAGTGTTCTGGTGCTCTTAT
CeEd      ?????????????????????????????????????????????????????AGAATTATAGTGCGGACTGAGCTTTCCCGCCCTTCTTCATGATTGCA
ChBr      CG??????????????????????????????????????????????????????????????????????????????????????????????????
ChFa      TGGATGTAGGGACTATATACCTTATTGTAGGAATGTGGTCTGGCCTTGGGGGGTTGTCTCTAAGTTGGATGATGCGGCTGGAGTTGAGGCGTCCTGGGAT
ChIs      ????????????????????????????????????????????????????????????????????????????????????????????????????
ChLi      ????????????????????????????????????????????????????????????????????????????????????????????????????
ChMu      CA??????????????????????????????????????????????????????????????????????????????????????????????????
ClSp      ????????????????????????????????????????????????????????????????????????????????????????????????????
CoCa      ???????????????????????????????????????????????????????????????????????????????????????????TTGGTTGCA
CoFl      ?????????????????????????TTGATCTGGTTTAATAGGAACTGCTTTTAGGGTAGTTATTCGAATGGAGCTTGCTATTCCAGGGACTTTATTAGA
CrAn      CTGACATTGGAAGGTTTTATATAGTATTTGGATTTTGAGCTGTTCTTGCGGGAACTAGGTTTAGGTCTCTTATTCGTTGGAGGCTTTATAACCCCGGAGC
CrAr      CTGATATTGGAAGATTTTATATGGTGTTTGGATTTTGAGCCGTTCTTGTAGGAACTAGGTTCAGATCTCTTATTCGTTGAAGTTTGTATACCCCAGGGGC
CrGi      CTGACATTGGAAGGTTTTATATAGTATTTGGATTTTGAGCTGTTCTTGCGGGAACTAGGTTTAGGTCTCTTATTCGTTGGAGACTCTATAACCCTGGAGC
CrHo      CTGATATTGGGAGGTTTTACATAGTATTTGGATTCTGAGCGGTTCTTGCAGGAACTAGGTTCAGATCTCTTATTCGTTGAAGATTATATAATCCTGGAGC
CrIr      CTGATATTGGTAGATTCTATATAGTATTTGGATTCTGGGCTGTCCTTGCGGGAACCAGGTTCAGCTCTCTTATTCGCTGAAGGCTGTATAACCCGGGGGC
CrPl      CTACTTTATATCTATTGCTGGCTTTGTGGTCTGGCTTAATCGGGTTAGCTTTAAGTCTTTTAATTCGGGCAGAGTTGGGTCAGCCTGGAAGTTTGTTAGG
CrSi      CTGATATTGGAAGGTTTTATATAGTGTTTGGATTTTGAGCTGTTCTTGCGGGGACTAGGTTTAGGTCTCTTATTCGTTGAAGGCTATACAATCCCGGGGC
CrVi      CTGATATTGGCAGATTTTACATAATCTTCGGATTTTGGGCAGTTTTAGCTGGGACCAGTTTTAGGTCTCTTATTCGCTGAAGTCTTTATACTCCTGGGGC
CuRo      ??ATAATGTATATTGTAATTGGGATGTGGTCTTCTTTAATGGGGACTTCATTAAGAATGTTAATTCGATTGGAGTTAGCACAACCTGGAACTTTTTTAGG
DonSp     ????????????????????????????????????????????????????????????????????????????????????????????????????
DosSp     ??ACTTTATATTTTATTTTCTCTATTTGGGCTGGACTAATAGGAACGGGGTTTAGTGTTCTTATTCGTACAGAGTTGGCGATGCCTGGAAAGTTTCTTGA
DrBu      ???????????????????????????????????????????????????????????????????????????????????CCTGGAAGAGTATTAGG
DrSt      ?????????????????CTTTCTTTGTGAGCCGGCCTTGTGGGCACAGGTTTTAGTGTTCTTATTCGTCTGGAGCTAAGGGCTCCCGGGAGCGTGCTCGG
EnDi      TT??????????????????????????????????????????????????????????????????????????????????????????????????
EpToRa    ??????????????????????????????????????????????GGCCTTAAGTCTTTTGATTCGGGCTGAGTTGGGACAGCCAGGTAGGTTATTGGG
GaAl      TT??????????????????????????????????????????????????????????????????????????????????????????????????
GeGe      TTACTTTATATATAATTTTTGCTTTTTGGTGTGGGTTGATAGGTACTGCTTTTAGAGTTATTATTCGTATAGAACTATCTATACCAGGAACTATTTTAGA
GrEb      TTACTTTATATTTTGTAATCGGAATTTGATCAGGGATAATTGGAACTTCATTAAGTTTATTAATTCGAACAGAATTAGGTCAACCTGGAACTTTACTCGG
HaRu      TTACACTATACTTAATTTTTGGCATTTGATCCGGCCTAGTCGGAACTGCACTAAGCCTTCTCATTCGAGCAGAGCTTGGCCAACCGGGAGCACTTCTCGG
HiAr      TTATTATTTATTTTTTAATTGCGATTTGGGCGGGTTTGATTGGCACTTCTTTTAGGATTTTAATTCGAATGGAGCTTGGTCGTCCCGGGAGGTTTTTAGG
HyCu      TTACTTTGTATTTATTGTTGGCCTTGTGGTCTGGTTTGATTGGTCTAGCTTTGAGTCTTTTGATTCGAGCAGAGTTGGGTCAGCCTGGAAGTTTGTTGGG
HyHy      TT??????????????????????????????????????????????????????????????????????????????????????????????????
HySc      ??ACTTTATATTTACTGTTGGCTTTGTGGTCTGGTTTGGTTGGTTTAGCTTTGAGTCTTTTGATTCGAGCAGAGTTGGGTCAACCAGGGAGATTGCTGGG
InJa      TTACGTTGTATTTGTTGCTGGCTTTGTGGTCTGGATTAATTGGGTTGGCATTGAGGCTTTTGATTCGAGCTGAGTTGGGGCAGCCAGGTAGATTATTGGG
IsSp      CT??????????????????????????????????????????????????????????????????????????????????????????????????
KaTu      TTACTTTGTATATCTTGTTTGGTATTTGAGCTGGGTTAGTAGGGACTGCTTTAAGATTACTAATTCGTGCAGAGCTAGGTCAACCAGGGGCTTTATTGGG
LaGr      TT???????????????????????????????GATTGGTAGGTTTATCTTTAAGAGTTATTATTCGGGTTGAATTAGGTCGACCAAATGGTGTGTTAGA
LaOr      TTACTTTATACTTATTGTTGGCGTTGTGGTCTGGTTTAATTGGTTTGGCTTTAAGTCTTTTAATTCGGGCTGAATTAGGACAACCAGGTAGGTTATTGGG
LaSp      ????????????????????????????????????????????????????????????????????????????????????????????????????
LiLi      ??ACTCTTTATT?ACTGGTGGGGTTTTGGGCGGGATTAGTTGGGATAAGTCTAAGTTTAATTATTCGGCTTCAATTAGGCCGTCCTGGGGGGTTTCTTCA
LimariaSp ????????????????????????????????????????????????????????????????????????????????????????????????????
LimaSp    ????????ACTATATATTTTATGGTTGGGTTTTGGGCCTCTTTGAGAAGGGTTTGTTACAGACTGGTCATTCGTATTCAGTTGTCCCGACCGGGACAATG
LiPaGa    CT??????????????????????????????????????????????????????????????????????????????????????????????????
LoLa      CTACTCTGTATTTGATTTTTGGTGTGTGGGCTGGGGTAGTAGGTACTGGTTTGAGAGTTCTCATTCGTATAGAGTTAGCACGTCCTGGAGAAAACTTGAT
LuDi      CTACTCTTTATTTGATTTTTGGTGTGTGAGCGGGAGTGGTTGGGACTGGGCTTAGTGTTCTTATTCGAATAGAGTTGGCACGTCCAGGTGAAAACTTAAT
LuHe      ?????????????????????????????????????????????????????????????????????????????CCTCGTCCTTCTATGTGGTTGCA
MaCo      TT????????????????????????????????????????????????????????????ATTCGAATAGAATTAGCTATACCTGGGGAAAGTATTTT
MaLi      TT????????????????????????????????????????????????????????????ATTCGAATAGAATTGGCTATACCCGGGGAGAGTATTTT
MeLu      TTACTTTATATTTTATTTTTTCTTTTTGAGCTGGACTAGTGGGAACGGCTTTTAGTGTAATTATTCGTATAGAGTTATCTATACCTGGTACTATTTTGGA
MeMe      TTACTTTGTATTTTGTTTTTTCTTTTTGAGCTGGGTTAGTGGGAACAGCTTTTAGTGTGATTATTCGTATAGAGTTGTCTATGCCTGGCACTATTTTAGA
MePe      TTACTTTGTATTTTGTTTTTTCTTTTTGAGCTGGGTTAGTGGGAACAGCTTTTAGTGTGATTATTCGTATAGAGTTGTCTATGCCTGGCACTATTTTAGA
MeSp      AT???????????????????????????????????????????????????????????????????????????????????TCCCAAGATGTTGGA
MiNo      CGGACGTAGGAACAATATATCTTATTGCGGGAATGTGGTCAGGAATTGGGGGTTTTTCTCTTAGGTGGATGATGCGTTTAGAATTAAGGCGTCCTGGGAT
MiYe      CGGACGTCGGAACAATGTATTTTATTGTGGGAATGTGGTCAGGTCTGGGCGGCCTATCCTTGAGTTGGATAATGCGGCTCGAGTTAAGTCGGCCTGGAAT
MoSp      ??AGACTCTATATTATCTTAGGTGTTTGATCGGGAATGGTGGGGATTGGTTTAAGAATGTTAATTCGAATTGAGTTAGGTCGTCCTGGAAGATTTTTAGG
MuSe      CAATTGGTAGTCTATATCTGTTAAGAGGAGTTTGAGCTGGTTTAGCTGGTGCAAGTTTAAGTCTTCTTATCCGAGTTCATTTATCTCATCCTGGTAATTA
MyAr      CATCTTTG?ATTA?GTTTTTTCTCTGTGAGCAGGTTTAGTTGGGACTGGGCTTAGTGTCTTAATTCGTTTAGAGTTATCAATACCTTTAAGGTTATTAAA
MyEd      TAATTGGTACTCTTTATCTATATAGTGGGGTCTGAGGAGGTTTGTTCGGGGCAAGGTTAAGCCTGATAATCCGGATACAGTTAGGGCATCCTGGAGCAGT
MyGa      TAATTGGCACTCTTTACCTATATAGTGGGGTCTGAGGAGGTTTGTTCGGGGCAAGTCTAAGCCTGATAATTCGGATACAGCTAGGGCATCCTGGAGCAGT
MoPh      ????????????????????????????????????????????????????????????????????????????????????????????????????
MySp      TA??????????????????????????????????????????????????????????????????????????????????????????????????
MyTr      TAATCGGAACCCTTTATCTGTATAGCGGAGTCTGAGGAGGGTTGTTTGGAGCAAGGTTGAGGTTAATGATCCGAATGCAACTGGGTCATCCTGGAGCAGT
NeCo      CT??????????????????????????????????????????????????????????????????????????????????????????????????
NuCo      ??ACCTTATACTTTATTTTAGGTATTTGGGCCGGATTGATAGGAGCGTCTTTAAGTTTATTAATTCGTTTGAATTTACGCATGCCTTGTAGAATAATGAT
NuDe      TT??????????????????????????????????????????????????????????????????????????????????????????????????
NuNu      TTACAATATACCTTTTGTTTGGGATCTGAGCTGGGCTAGTAGGAACCTCGCTTAGATTTCTAATCCGAGCCGAACTTGGCCAGCCCGGGACACTACTTGG
NuSp      TTACAATATATCTATTATTTGGTGTCTGAGCAGGATTAGTAGGAACTTCGTTAAGATTTTTGATTCGAGCAGAATTAGGACAACCTGGAACATTACTAGG
OsEd      ?????ATTGGTAGTTTATACATAGTTTTTGGTTTTTGATCTGTTTTGGCTGGTACTAGACTTAGATCTTTAATTCGTTGAAGGTTATTTAATCCTGGATC
PaCa      C???????????????????????????????????????????????????????????????????????????????????????????????????
PaEu      CTACTTTATATTTTATTTTTGCTTTTTGAGCGGGCTTAATGGGGACAGGGTTTAGAGTTATTATTCGAATAGAATTAACAATACCAGGTAAGGTTTTATT
PaPi      CTACCTGGTATTTTTTAATAGGGCTGTATTCTGGTATGATGGGGGTTTCTTTTAGTTTGGCCATTCGGTTAGAGTTAGGGCATCCTGGGAAGTTTTTAGG
PaSp      C???????????????????????????????????????????????????????????????????????????????????????????????????
PeCl      CG??????????????????????????????????????????????????????????????????????????????????????????????????
PeJa      TG?????????ACTATATATCTAATGTTGGGGATGTGGTCGGGTTTTGGGGGTTTAAATCTTAGTTGGATAATGCGTTTAGAGCTAAGGCGGCCAGGAAT
PiAl      CTACACTCTATTTGATCTTTGGCATGTGGTGTGCTATGGTAGGAACAGCCCTAAGTTTCATTATTCGGATAGAGCTTCGACGACCGGGGATGACTTTGGG
PiFu      CT??????????????????????????????????????????????????????????????????????????????????????????????????
PiMu      CT??????????????????????????????????????????????????????????????????????????????????????????????????
PinMac    CTACACTCTATTTGATCTTTGGCATGTGGTGTGCTATGGTAGGAACAGCCCTAAGTCTCATTATTCGGATAGAGCTTCGACGACCGCCGATGACTTTGGG
PinMax    TT??????????????????????????????????????????????????????????????????????????????????????????????????
PiSp      ????????????????????????????????????????????????????????????????????????????????????????????????????
PlCo      ????????????????????????????ATCTGGTTTGATTGGGTTGGCTTTGAGTCTTCTGATTCGGGCTGAGTTAGGGCAGCCAGGTAGGTTATTAGG
PlMa      CGGACATCGGAACGATATATTTAATGGTGGGGATGTGGTCAGGGATGGGTGGATTTTCTTTAAGGTGGATGATCCGCTTAGAGCTAAGGCGCCCAGGAAT
PsCo      TT??????TATTTATTATTGGCTTTATGGTCTGGTTTAATTGGGTTGGCTTTAAGTCTTTTAATTCGGGCTGAGTTAGGCCAACCAGGAAGATTATTGGG
PtHi      CTACTCTTTATTTTATTTTTGGGATTTGGTGTGCCATAATAGGGAGGAGTTTTAGTTTTATTATCCGCATAGAGTTGAGGAGTCCGGGTTTGTTATTGGA
PyGr      TTACTTTATATTTGTTATTGGCATTATGGTCTGGTCTTATTGGGTTGGCCTTAAGGCTTTTAATCCGAGCTGAGTTAGGCCAACCAGGAAGGTTACTCGG
QuQu      TTACTCTGTATTTGTTGCTGGCTTTGTGGTCTGGTTTAATTGGGTTGGCTTTGAGGCTTTTGATTCGGGCTGAGTTGGGGCAACCTGGTAGATTATTGGG
SaMo      CTGATATTGGAAGTTTTTACATAGTTTTTGGGTTTTGATCAGTTTTGGCTGGGACAAGATTTAGGTCGTTAATTCGATGAAGTCTTTTTAATCCAGGGGC
SiCo      TTACTTTGTATATAATTTTGGCTTTTTGATCAGGGTTAGTTGGGACAAGGTTAAGGTTGTTGATTCGATTGGAATTAGCTCGTCCTGGTGGTTTTATAGG
SiLo      TTACTTTATATTTTATTTTGGGTGCTTGAGCTGGGATGGTTGGAACTTCTATATCAGTTTTAATTCGCTTGGAATTAGGCCAACCAGGGCAATTGTTAGG
SolemSp   TT??????????????????????????????????????????????????????????????????????????????????????????????????
SpGa      TC??????????????????????????????????????????????????????????????????????????????????????????????????
SpSp      TT?CTTTGTATTTTGTGTTTTCTTATTGGGCCGGTATGGCGGGGACGGGGTTTAGGATAATTATCCGAATGGAGCTTGGTATGCCAGGCGAAATGATATT
StLa      CCACTTTATATTTGTTGACTGGATTTTGGTCGGCTTTGGTTGGTACTGGGTTTAGGCTTCATATTCGTTTAAACTTAGCGCAGCCGGGTGGCATTTATAG
ThCl      CTACATTATATATTTTATTTGGAATATGATCAGGCTTGGTAGGTACTGCTCTAAGTCTCCTTATTCGAGCTGAATTAGGACAGCCTGGGGCTTTATTGGG
ThDi      ??ACTATTTATATTATTTTTGCGCTTTGGGCTGGTTTGGTTGGTACTTCTTTTAGTTTATTAATTCGTGCTGAGCTTGGTCAGCCGGGTTTGTTGCTAGG
TiOv      ????????????????????????????????????????????????????????????????????????????????????????????????????
TrDe      ??ACCCTTTATTTTTTGTTGGCCTTATGGGCTGGACTAGCGGGTGCTTCATTCAGTGTTATAATTCGTACTGAGTTAGCGTGACCAGCGTCTTGGTTACA
TrMa      CTACTCTTTATTTTTTATTAGCATTGTGGGCAGGGCTGGCAGGTGCGTCGTTTAGAGTAATAATCCGAACAGAATTAGCATGGCCTGCTTCATGGCTGCA
TrSq      ?????????????????????????????????????????????????????AGGGTGATAATTCGAACAGAATTGGCATGGCCTGCTTCATGGTTGCA
UnCr      TT???TTATATTTATTGTGGGCTTTATGGTCTGGGTTAATTGGGTTGGCTTTAAGGCTTTTAATCCGGGCAGAACTTGGTCAACCTGGGAGGTTGTTAGG
UnPi      TTACTTTGTATTTGTTATTAGCTTTGTGGTCTGGGTTAATTGGATTAGCTTTAAGACTTTTGATTCGAGCAGAACTTGGTCAACCTGGGAGGTTATTAGG
UnTu      TT??????TATTTGCTATTGGCTTTGTGATCTGGGTTAATTGGGTTAGCTTTAAGGCTTTTGATTCGAGCAGAATTGGGTCAACCAGGAAGGTTGTTGGG
VeCa      ?????????????????????????????????????????????????????????????????????????????????????????????????GGA
VeEl      TT???????????????????????????????????????????TGGCTTTGAGCCTTTTGATTCGGGCTGAGTTAGGACAACCCGGTAGGTTGTTGGG
VePh      CTACATTATATTTCATTTTTTCAATTTGGGCTGGTCTTATGGGGACTGCTTTTAGTGTCATTATTCGTATAGAGTTGGCTATGCCGGGGAAAATGTTAGA

AbLo      ????????????????????????????????????????????????????????????????????????????????????????????????????
AcBu      T------------CCACAATTGTATAATGTAGTGGTGACCAGTCATGCTCTTTTAATGATTTTTTTCTTTGTAATGCCTGTTATAATTGGTGGGTTTGGA
AcEx      C------------CCACAACTATACAATGTAGTGGTAACTAGTCATGCGCTTTTAATAATTTTTTTCTTTGTAATGCCTGTTATAATTGGTGGTTTTGGG
AcOo      T------------CCACAGTTGTATAATGTAGTAGTGACTAGTCATGCTCTTTTAATAATTTTTTTCTTTGTAATGCCTGTTATAATTGGTGGGTTTGGA
AcTu      TAAC---------CATGGTCTTTACAATTTAATTATTACCAGGCATGCCTTGATTATAATTTTTTTTATAGTAATGCCTGTGATAATAGGCGGGTTTGGT
AdCo      ????????????????????????????????????????????????????????????????????????????????????????????????????
AlJa      TGAT---------GATCAATTGTATAATGTGATTGTGACGGCACATGCCTTTATAATAATTTTCTTTTTAGTAATACCGATAATGATTGGTGGGTTTGGG
AmPl      ????????????????????????????????????????????????????????????????????????????????????????????????????
AnAn      GGAT---------GATCAATTGTATAATGTAATTGTTACGGCTCATGCTTTCATGATAATTTTTTTTCTAGTAATACCGATGATGATTGGTGGATTTGGG
AnCy      ????????????????????????????????????????????????????????????????????????????????????????????????????
AnDi      ????????????????????????????????????????????????????????????????????????????????????????????????????
AnOv      TGAGTTA------CCACAAATATACAATGTTGTTGTTACCAGTCATGCTTTAATAATGATTTTCTTTTTTGTTATGCCAGTAATAATGGGTGGGTTTGGA
AnSp      ????????????????????????????????????????????????????????????????????????????????????????????????????
AnTr      ????????????????????????????????????????????????????????????????????????????????????????????????????
ArIr      ????????????????????????????????????????????????????????????????????????????????????????????????????
AsCfrCa   TATTTCG------AGATCTTTATATAATAGAGTTATTACAGCGCATGGTTTAATTATAATTTTCTTCTTCTTAATACCGTTTCTTATTGGGGGATTTGGA
AsSp      ????????????????????????????????????????????????????????????????????????????????????????????????????
BaBa      GGATATA------CCTCAGTTGTACAATGCTATTATTACTAGTCACGCGCTTACGATGATTTTTTTTTTTGTAATGCCTACTATAATAGGTGGCTTTGGA
BaCfrSe   ????????????????????????????????????????????????????????????????????????????????????????????????????
BaPa      GGATATG------CCCCAGCTATATAATGTTATTGTGACCACCCATGCTCTTATAATAATCTTTTTCTTTGTTATGCCAACTATGATGGGGGGGTTTGGG
BaRe      ????????????????????????????????????????????????????????????????????????????????????????????????????
CaSp      T------------AGTCATTTATACCAAGTAGTGGTTACTGCTCACGGGTTATTAATGATTTTTTTCTTAGTAATACCGATAATGATTGGGGGTTTTGGA
CaVa      TACCACG------GGTACGGGCTATAATGCTATTATTACGGCTCATGCTTTAGTAATAATTTTTTTTTTTCTGATGCCTTTTATGATTGGTGGTTTTGGG
CeEd      TAAT---------CATGGGCTATATAATCTTATCATCACAAGGCATGCTCTAATTATAATTTTCTTTATAGTGATGCCGGTTATGATAGGAGGGTTTGGT
ChBr      ????????????????????????????????????????????????????????????????????????????????????????????????????
ChFa      GTGGCTTCCTAGAACAGAAATATATAATTGGATTGTAACTCTTCACGCAATTATAATAATTTTCTTTTTTGTTATGCCAGTTCTTATTGGGGGGTTCGGG
ChIs      ????????????????????????????????????????????????????????????????????????????????????????????????????
ChLi      ????????????????????????????????????????????????????????????????????????????????????????????????????
ChMu      ????????????????????????????????????????????????????????????????????????????????????????????????????
ClSp      ????????????????????????????????????????????????????????????????????????????????????????????????????
CoCa      ACCT---------AACCAGTTATATAACGTTATCGTAACTTCTCATGCGTTAATTATAATTTTTTTTTTGGTTATACCTGTTATAATAGGGGGGTTTGGC
CoFl      TGAT---------GGGCAGCTGTATAATACTATTGTTACTGCTCATGCTTTAGTAATAATTTTCTTTTTAGTGATGCCAATAATAATGGGTGGTTTTGGA
CrAn      TAAGTTTTTAGACCCCGTGACTTATAATGCAGTTGTAACTAGGCATGCGTTGGTTATGATTTTTTTCTTTGTTATACCCGTGATAATTGGGGGGTTTGGT
CrAr      TAAGTTTTTAGACCCTGTAACCTATAACGCAGTTGTAACCAGACATGCATTAGTTATAATCTTTTTTTTTGTTATACCGGTAATAATCGGGGGGTTTGGA
CrGi      TAAGTTTTTAGATCCCGTGACTTATAATGCAGTTGTAACTAGGCATGCGTTGGTTATGATTTTTTTCTTTGTTATACCTGTAATAATTGGGGGGTTTGGT
CrHo      TAAGTTTTTAGACCCTGTAACCTATAATGCAGTCGTAACTAGTCATGCATTGGTTATAATTTTTTTCTTTGTTATGCCAGTAATAATCGGGGGATTTGGT
CrIr      TAAGTTCTTAGATCCTGTGACATATAATGCGGTAGTAACAAGCCACGCATTAGTTATGATTTTCTTCTTTGTTATACCAGTCATAATTGGCGGATTTGGT
CrPl      GGAT---------GATCAACTGTATAATGTTATTGTTACAGCTCACGCTTTTATAATAATCTTCTTTTTAGTGATGCCAATAATGATTGGTGGATTTGGG
CrSi      CAAGTTTTTAGATCCAGTGACTTATAATGCAGTTGTAACTAGACATGCATTGGTTATGATTTTTTTCTTTGTTATGCCAGTGATAATTGGGGGGTTTGGT
CrVi      TAAATTTTTAGAGCCTGTTGTGTATAACGCTGTGGTAACGAGTCACGCGTTAGTAATGATTTTCTTCTTTGTTATGCCAGTAATAATTGGTGGGTTTGGT
CuRo      GGAT---------GATCAGCTTTACAACAGAGTGGTTACTGTGCATGCTTTTGTTATAATTTTTTTCATAGTAATACCACTGATAATTGGGGGGTTTGGG
DonSp     ????????????????????????????????????????????????????????????????????????????????????????????????????
DosSp     TGAT---------GGACAACTTTATAATACAGTTGTTACTGCTCATGGATTAGTAATAATTTTTTTCTTAGTAATGCCTATTATGCTAGGTGGTTTTGGT
DrBu      AGAT---------TATCAATTATATAATTTAATTGTTACTACTCACGGGCTTATCATAATTTTTTTTCTTGTAATACCTATAATGATAGGTGGATTTGGA
DrSt      TGAT---------TTTCAATTATATAATTTAATCGTTACTACTCATGGGCTTATTATAATTTTCTTTTTAGTAATACCTATAATAATAGGTGGGTTCGGA
EnDi      ????????????????????????????????????????????????????????????????????????????????????????????????????
EpToRa    GGAT---------GATCAGTTGTATAATGTGATTGTGACGGCACATGCTTTTATGATAATTTTCTTTTTGGTAATGCCTATGATGATTGGTGGTTTTGGT
GaAl      ????????????????????????????????????????????????????????????????????????????????????????????????????
GeGe      TGAC---------GCTCAATTATATAATTTGATTGTTACTTCACATGGGTTAGTAATAATTTTTTTTTTAGTGATGCCTATAATAATTGGAGGTTTTGGT
GrEb      AGAT---------GATCAATTATATAACGTAATTGTAACTGCTCATGCTTTTATTATAATTTTTTTTTTAGTTATGCCTCTAATAATTGGAGGATTTGGG
HaRu      GGAC---------GATCAACTCTACAACGTAATTGTAACAGCTCACGCTTTCGTTATAATCTTTTTCTTAGTTATGCCACTAATAATTGGGGGATTCGGA
HiAr      TAAT---------TCTCATCTTTATAACGTAATTGTAACTACTCATGCTTTAATTATAATTTTTTTTTTAGTAATACCTATTATGGTTGGAGGTTTTGGG
HyCu      AGAT---------GATCAGCTGTATAATGTGATTGTCACTGCTCATGCTTTTATAATGATTTTTTTCTTGGTGATACCTATGATAATTGGGGGTTTTGGT
HyHy      ????????????????????????????????????????????????????????????????????????????????????????????????????
HySc      GGAT---------GATCAGTTGTACAATGTGATTGTAACAGCTCATGCCTTTATAATAATTTTTTTCTTGGTAATGCCTATAATAATTGGGGGTTTTGGT
InJa      GGAT---------GATCAGTTATATAATGTGATTGTTACGGCACATGCTTTTATAATGATTTTCTTTTTGGTGATGCCTATAATGATTGGTGGTTTTGGG
IsSp      ????????????????????????????????????????????????????????????????????????????????????????????????????
KaTu      GGAT---------GACCAACTGTATAATGTTATTGTCACAGCTCATGCTTTTGTTATAATTTTTTTTTTGGTTATGCCTATAATAATTGGGGGGTTTGGT
LaGr      TAAC---------GAACAACTTTATTACTCAATTGTTACAGCTCATGCCTTTGTAATGATTTTTTTTGTTGTTATGCCTGCTATGATGGGTGGTATTGGT
LaOr      GGAT---------GATCAGCTATATAATGTAATTGTAACAGCACATGCCTTTATAATAATTTTCTTTTTAGTTATACCAATAATGATTGGTGGTTTTGGT
LaSp      ????????????????????????????????????????????????????????????????????????????????????????????????????
LiLi      TAGT---------GATCACTTATATAACGTAATTGTGACTTCTCATGGGCTGATTATGATTTTTTTTATAGTGATGCCTTTGATGGTCGGTGCCTTTGGG
LimariaSp ????????????????????????????????????????????????????????????????????????????????????????????????????
LimaSp    AGTGGGGGAC---GCGCATGCTTACAACGTAGCTGTTACTAGTCATGCGTTAATTATAATCTTTTTCTTTGTGATACCAGTTCTTATTGGAGGGTTCGGA
LiPaGa    ????????????????????????????????????????????????????????????????????????????????????????????????????
LoLa      GGGA---------CGACAAACTTATAACATGGTAGTCACTATTCACGCTTTTATTATGATTTTCTTTTTAGTAATGCCAATGCTAATTGGTGGTTTTGGG
LuDi      GGGA---------CGACAAACATACAATATGGTTGTTACTGTGCATGCTTTTATTATAATTTTCTTTTTAGTTATGCCCATACTAATTGGGGGTTTTGGA
LuHe      TAAC---------AACCAACTTTATAATGTTATTGTAACGTCTCACGCTTTGATTATGATTTTTTTTTTGGTTATGCCTGTTATGATGGGGGGCTTCGGG
MaCo      AGAT---------GGGCAGTTATATAATTTAGTCGTAACTGCGCACGCTCTAGTGATAATTTTTTTCTTAGTAATGCCTATAATGATGGGCGGTTTTGGA
MaLi      AGAT---------GGGCAGTTATATAACTTAGTTGTAACTGCACATGCTCTAGTAATGATTTTTTTCTTAGTAATGCCTATAATGATAGGTGGTTTTGGA
MeLu      TGAT---------GCTCATTTATATAATTTAATTGTTACTTCCCATGGGTTAGTTATGATTTTTTTTTTAGTTATGCCTATAATGTTAGGGGGTTTTGGT
MeMe      TGAT---------GCTCATTTATATAATCTAATTGTTACTTCTCATGGGTTAGTTATGATTTTTTTTTTAGTTATGCCCATAATGTTGGGGGGTTTTGGT
MePe      TGAT---------GCTCATTTATATAATCTAATTGTTACTTCTCATGGGTTAGTTATGATTTTTTTTTTAGTTATGCCCATAATGTTGGGGGGTTTTGGT
MeSp      TGAT---------GGGCAGTTGTATAATTTAATTGTTACTGCACATGGTTTAGTAATGATTTTTTTTCTAGTTATGCCAATAATGATTGGAGGTTTTGGG
MiNo      ATGGCTTCCTAGGACGGATGTGTATAACTGGATTGTAACGCTTCATGCATTAATAATAATTTTCTTCTTTGTTATACCTGTTTTGATTGGGGGATTTGGT
MiYe      GTGGCTACCTAGCACAGAAATGTACAACTGGATTGTTACTCTTCATGCGATTATGATGATTTTCTTCTTTGTTATGCCGGTTCTTATTGGAGGGTTTGGA
MoSp      GGAC---------GATCAGCTATATAACGTGATTGTTACGGCCCATGCTTTAGTTATAATTTTCTTTATGGTTATGCCTTTAATGGTCGGGGGTTTTGGG
MuSe      CTTTATTAAAAGAGAGTCATTTTATAATGTTGTTGTTACAACACATGCTCTTTTGATAATCTTTTTTGCTGTAATGCCTTTGTTAATTGGTGCTTTTGGT
MyAr      AGAT---------TTTCAGCTTTACAATTTAATTGTAACTAGACACGGGTTAATTATAATTTTTTTCCTTGTTATACCCATAATAATGGGCGGGTTCGGA
MyEd      ATTTTTAAAAAGAGATTGGTTTTATAATGTGGTTGTTACAACACACGCCTTAATAATAATTTTCTTTGCTGTAATACCGATTCTAATCGAAGCTTTTGGT
MyGa      ATTTTTAAAAAGAGATTGGTTTTATAATGTGGTTGTTACAACACACGCCTTAATAATAATTTTCTTTGCTGTAATACCTATTCTAATTGGAGCTTTTGGT
MoPh      ????????????????????????????????????????????????????????????????????????????????????????????????????
MySp      ????????????????????????????????????????????????????????????????????????????????????????????????????
MyTr      GTTCTTAAAAAGAGATTGATTCTATAATGTGGTGGTTACAACGCATGCCTTAATAATAATTTTTTTTGCTGTGATACCTATCTTAATTGGAGCTTTCGGT
NeCo      ????????????????????????????????????????????????????????????????????????????????????????????????????
NuCo      AGAT---------TCACATACATATAATGTGGTTGTTACTGCTCATGGGTTAATTATGATCTTTTTTATGGTTATGCCTGTTATGATAGGGGGCTTTGGG
NuDe      ????????????????????????????????????????????????????????????????????????????????????????????????????
NuNu      AGTC---------GATCAGCTATACAATGTAATTGTGACTGCTCATGCATCTATCATGATTTTCTTTATAGTAATGCCAATAATAATCGGGGGGTTCGGG
NuSp      AGAT---------GACCAACTTTATAATGTTATTGTTACAGCCCATGCATTTATTATAATTTTTTTTATAGTAATGCCTATAATAATTGGAGGCTTTGGA
OsEd      TAAATTTTTAGATCCTGTATGTTATAATGCTGTGGTCACAATACATGCCTTAGTAATGATTTTCTTTTTTGTAATGCCAGTTATAATTGGTGGATTTGGC
PaCa      ????????????????????????????????????????????????????????????????????????????????????????????????????
PaEu      GGAT---------GGGCACATTTATAATTTGGTTGTTACTGCCCATGGGTTGGTAATGATTTTTTTTCTAGTTATACCCATGATGATTGGGGGTTTTGGT
PaPi      TGAC---------CCCCATGTTTACAATGTAGCGGTGACATCCCATGCTTTATTGATAATTTTTTTTATGGTTATGCCTTTAATGCTGGGTGGTTTTGGT
PaSp      ????????????????????????????????????????????????????????????????????????????????????????????????????
PeCl      ????????????????????????????????????????????????????????????????????????????????????????????????????
PeJa      GTGGTTACCTAGGTCTGAAGTATACAATGGTATTGTTACTTTACATGCTATTATGATGATTTTTTCCTTTGTTATGCCAGTGCTTATTGGTGGTTTTGGG
PiAl      GGAC---------GGTCAACTCTATAATACTGTGGTAACTGCACATGCCCTGGTTATAATTTTTTTCTTTGTAATGCCTGTAATGATGGGGGGGTTTGGG
PiFu      ???????????????????????????????????????????CATGCTTTGGTTATAATTTTTTTTTTCGTAATGCCGGTGATGATGGGGGGGTTTGGG
PiMu      ????????????????????????????????????????????????????????????????????????????????????????????????????
PinMac    GGAC---------GGTCAACTCTATAATACTGTGGTAACTGCACATGCCCTGGTTATAATTTTTTTCTTTGTAATGCCTGTAATGATGGGGGGGTTTGGG
PinMax    ??????????????????????????ATACTGTAGGTACGGCGCATCGTT?GGTAATAATTTTTTTTTTTGTTATGCCTGTTATAATAGGTGGGTTTGGG
PiSp      ????????????????????????????????????????????????????????????????????????????????????????????????????
PlCo      GGAT---------GACCAATTATATAATGTAATTGTAACGGCACATGCTTTTATAATAATTTTCTTTTTGGTGATGCCTATGATGATTGGTGGTTTTGGT
PlMa      GTGGTTGCCTAGGGTGGAGTTGTATAATAGGATTGTTACTTTGCATGCTATTATGATAATTTTTTTTTTTGTTATGCCTGTTTTAATTGGGGGGTTTGGG
PsCo      GGAT---------GATCAATTGTATAATGTGATCGTTACGGCTCATGCTTTCATGATAATTTTTTTTCTAGTAATGCCAATAATAATTGGTGGATTTGGT
PtHi      AGAGAGAGGG---GGTCACCTCTACAACACTATTGTAACTGCGCATGCTCTTATCATGATTTTTTTTTTCGTGATGCCTGTGCTGATAGGGGGGTTTGGC
PyGr      GGAT---------GATCAGTTGTATAACGTAATTGTTACAGCTCATGCATTTATAATAATTTTTTTTCTAGTAATACCTATGATAATTGGAGGATTTGGT
QuQu      AGAT---------GATCAGTTGTATAATGTGATTGTGACGGCTCATGCTTTTATAATGATCTTCTTTTTGGTGATGCCAATGATAATTGGTGGTTTTGGT
SaMo      TAAGTTTTTAGACCCTGTGTGTTACAATGCGGTAGTAACAATACACGCTTTGGTCATAATTTTCTTTTTTGTTATGCCTGTGATAATTGGAGGATTTGGG
SiCo      GGAT---------GAGCATTTATATAATGTTATTGTAACTGCTCATGCTTTTGTTATAATTTTTTTTTTAGTTATGCCAATGATGGTAGGCGGGTTTGGA
SiLo      TGAC---------GATCATTTATACAATGTTGTGGTTACTGCGCATGCTTTTGTTATAATTTTTTTTATAGTGATACCTATTTTTATTGGAGGTTTTGGA
SolemSp   ?????????????????????????????TAATCGTGACAGCACATGCATTTATTATGATTTTCTTCCTAGTAATACCAATAATAATAGGAGGGTTTGGA
SpGa      ????????????????????????????????????????????????????????????????????????????????????????????????????
SpSp      AGAT---------GGTCAAACCTATAATGTGGTTGTGACGGCGCATGCTTTAATTATAATTTTTTTCTTGGTTATACCTATAATAATGGGGGGATTTGGT
StLa      GGAGATA------CCTCAACTTTATAATGTAATTGTGACAACTCATGCTTTAATAATAATTTTTTTTTTTGTTATGCCTACCATAATGGGAGGATTTGGC
ThCl      TGAC---------GATCAGTTATACAATGTTATTGTTACAGCACATGCTTTTGTAATAATTTTTTTCTTAGTTATGCCTATGATAATCGGTGGGTTTGGT
ThDi      GGAT---------GCTCAACTTTATAATGTAATTGTTACGGCCCATGCTTTTGTTATAATTTTTTTTTTGGTTATGCCAATGATAATCGGGGGCTTTGGA
TiOv      ????????????????????????????????????????????????????????????????????????????????????????????????????
TrDe      AAAT---------AATAGATTATACAATGTTATTGTTACTACACATGCTTTGATTATGATTTTTTTTATGGTAATGCCAGTAATAATAGGAGGTTTTGGC
TrMa      GAAT---------AATAGACTTTATAATGTAATCGTTACTACACATGCATTAATTATAATTTTTTTTATGGTAATGCCGGTGATAATAGGCGGATTTGGA
TrSq      GAAT---------AATGCTCTTTATAATGTAATTGTTACAACTCATGCCTTAATTATGATTTTTTTTATGGTAATACCAGTCATAATAGGTGGATTTGGA
UnCr      TGAT---------GATCAGTTGTATAATGTTATTGTTACAGCTCATGCTTTCATAATGATTTTCTTTTTAGTAATACCAATGATAATTGGTGGATTTGGG
UnPi      CGAT---------GATCAACTGTATAATGTTATTGTTACGGCTCATGCTTTTATGATGATTTTCTTTTTGGTGATGCCAATAATAATTGGCGGATTTGGG
UnTu      TGAC---------GATCAGTTATATAATGTAATTGTTACGGCTCATGCTTTTATAATAATTTTCTTTTTGGTAATGCCTATAATAATTGGGGGATTTGGA
VeCa      T------------GGTCAGCTTTATAACTTAATTGTTACAGCTCATGGTTTGGTTATAATTTTTTTTCTAGTAATACCTATAATAATTGGAGGATTTGGA
VeEl      GGAT---------GATCAGTTATATAATGTAATTGTAACGGCACATGCTTTTATAATAATTTTCTTTTTGGTTATGCCAATAATGATTGGTGGTTTTGGT
VePh      TGAT---------GGTCAGCTTTACAATTTAGTTGTAACTGCTCATGGATTAGTTATGATTTTTTTCTTAGTAATACCAATAATAATCGGTGGGTTTGGT

AbLo      ??????????????????????????????????????AGTGTTTGCACGTTTAAATAATCTAAGGTTTTGATTATTGCCTGCATCTACTATTTTGCTTT
AcBu      AACTGGCTTATTCCTCTGTTGTTGGGGGCGCCTGATATAGCTTTCCCTCGTTTAAATAACTTTAGGTTTTGGCTGTTACCTTTAGCTTTGTATATAATTT
AcEx      AATTGGCTTATTCCTTTGTTGTTGGGAGCGCCGGATATAGCTTTCCCCCGTTTAAATAACTTTAGGTTTTGGCTTTTACCTTTAGCTCTGTATATAATTT
AcOo      AATTGGCTTATTCCTTTGTTGTTGGGGGCGCCTGATATAGCTTTCCCTCGTTTAAATAACTTTAGGTTTTGGCTCTTACCTTTAGCTTTGTATATAGTTC
AcTu      AACTGGTTAGTGCCTTTAATACTAATAGTTCCGGACATACATTTTCCTCGTCTGAATAATATGAGGTTCTGATTTGTCCCTAACGCTTTAATTTTATTAG
AdCo      ????????????????????????????????????????????????????????????????????????????????????????????????????
AlJa      AATTGGTTGATTCCGCTAATATTGGGGGCTCCTGATATAGCTTTTCCGCGTTTAAATAATCTTAGATTTTGGTTGCTTGTTCCCGCGTTGTTTTTATTGT
AmPl      ?????????????????????????????????????????ATTCCCTCGACTTAATACTTTTAGTTTTTGGGTCCTTCCTCCTGCTTTATACTTAGTGA
AnAn      AATTGGCTTATTCCTTTAATAATTGGTGCTCCTGATATAGCCTTCCCTCGATTAAATAATTTGAGATTTTGGCTTCTTGTGCCAGCTTTGTTTTTATTAT
AnCy      ?????????????????????????????????????TAGCCTTCCCTCGATTGAATAATTTAAGATTTTGGCTTCTTGTGCCAGCTTTGTTTTTATTAT
AnDi      ?????????????????????????????????????ATGGCCCATCCTCGTTTAATAATTTTAGATATTGGGTATTGCCCGGGGCTCTTTTTATAGTTT
AnOv      AACTGATTAATTCCGTTGATGGTTGGTTGTGGGGATATGAGGCATCCCCGGTTAAACGCTTTCAGTTATTGGGTGTTGCCCGGCGCTTTATTTTTGGTTG
AnSp      ?????ATTAATTCCTTTATTTATGGCTATCCCAGATATGGCATTTGCCCGGTTAAATGCTTTTAGATTTTGACTTATGCCGGTGGCACTATCTTTAACTG
AnTr      ?????ATTAATCCCAATAATAGTTGGTTGCGGTGATATGAGTCACCCTCGTCTTAATGCTTTTAGTTATTGAGTGCTGCCTGCTGCCTTGTTTATGGTGG
ArIr      ?????GCTCTTGCCTATGATGTTGGGTGCCATTGATATGAGGTTCCCGCGGCTGAATACTTTTAGTTTTTGGGTGCTGCCTCCTGCCCTTTACTTAGTGA
AsCfrCa   AACTGACTTATCCCACTTATAGCCGGAAGGCCTGATATAGTGTTTCCTCGATTTAATAACTTAAGGTTTTGGTTGCTTCCATATTCATACTGTTTATTAG
AsSp      ?????GCTTATTCCTTTGATGTTAGGGAGGTCGGATATGATTTTTCCACGGTTAAATAACATGAGATATTGATTGTTGTTAGGTCCTTTATTTATGTTGT
BaBa      AATTGGTTGATTCCATTAATACTAGGTTGTCCTGATATAATATTTCCCCGTTTAAACAATATGAGATATTGGTTTTTACCTGGACCTATAATTATATTGT
BaCfrSe   ?????GCTTATTCCTTTGATGCTTGGGTGTACGGATATAGCTTTTCCGCGACTGAATAATTTGAGGTTTTGGGTATTGCCTGGTCCTTTGTTTATGCTAC
BaPa      AATTGGTTGGTTCCTTTAATGATGGGGTTTCGTGACCTAGTCTTTCCTCGTGTAAATAATATGAGGTATTGGTTTTTACCTGGGCCGTTGTTTATATTGC
BaRe      ?????ATTGATTCCATTGATAATTGGATGCACTGATATGGTTTTTCCCCGGTTGAATAACTTGAGCTATTGGGTTCTTCCTGGGCCCCTGTTTATGTTGT
CaSp      AATTGGTTGGTACCTTTAATGTTACAGATTCCAGATATGGCTTTTCCACGAATGAATAATTTAAGATTTTGATTATTGCCTAGGTCGGTTTTAATGTTGC
CaVa      AATTGGTTGATTCCTTTAATGGTAGCGTGTCCGGATATGGCTTTTCCTCGTTTTAATAATTTAAGTTTTTGGTTGTTGCCTGGTGCTTTTTTTTTGCTTT
CeEd      AATTGGTTGGTACCTTTAATACTAATAGTCCCTGACATACATTTTCCCCGTTTAAATAATATAAGATTTTGGTTCGTTCCAAATGCTCTTATTTTACTAG
ChBr      ???????????????????????????????????????AGTTTCCCTCGGGTGAATGCTTTA---GTTTTGGTTGTTGCCCTTGCTCTGTATATAGTAT
ChFa      AACTGGTTACTACCTCTTTTGTTAGGGGGGATTGACATGAGGTTTCCTCGAGTTAATACGTTTAGGTTTTGGCTTGTTCCTTTTGCTCTTTATATGGTTG
ChIs      ??????TTGTTGCCTTTGTTACTGGGGGGCCTCGATATAAGGTTTCAGCGGGTGAATGCCCTTAGATTCTGGCTTGTTCCTTTCGCCCTTTATATGGTGG
ChLi      ?????GTTGCTGCCACTTTTGTTGGGGGGGATTGATATAAGGTTTCCTCGAGTTAATACTTTTAGGTTCTGGTTGGTTCCGGCGGCTCTTTATATGGTTG
ChMu      ?????GCTGCTCCCCTTAATGTTAGGGGGCATTGATTTCAGAGTTCCCCGGGTAAATACCTTTAGATTTTGGCTGGTTCCTTTCGCTCTTTACATGGTGG
ClSp      ?????GCTATTTCCGTTAATATTGGTTATGCCTGATATAGCTTTTCCTCGGTTAAATAATCTTAGGCTTTGATTGTTAGTTGTATCAGTTACTTTATTAT
CoCa      AACTGGTTAGTCCCTCTGATGTTGGCTATTCCCGACATGCAATTTCCTCGACTCAATAATATGAGATTCTGATTTGTCCCTAATGCAATAGTTTTACTTG
CoFl      AATTGACTTGTTCCATTAATGTTAAGGGCTCCTGATATAGCTTTTCCACGGTTAAATAATTTAAGATTTTGGCTTTTACCTATAGCTATGCTTTTGTTGG
CrAn      AACTGGCTTATCCCTTTGATGCTTCAAGTAGCAGACATGCAATTTCCTCGATTAAATGCATTTAGATTTTGAGTTTTGCCAGGGTCTCTTTATCTTATGC
CrAr      AATTGGCTTATCCCATTAATGCTTCAAGTAGCAGATATGCAGTTTCCTCGGTTAAATGCATTTAGATTCTGGGTTTTGCCAGGCTCACTTTATCTTATGC
CrGi      AACTGGCTTATCCCTTTGATGCTTCTAGTAGCAGACATGCAATTTCCTCGATTAAATGCATTTAGATTTTGAGTTTTGCCAGGGTCTCTTTATCTTATGC
CrHo      AACTGGCTTATTCCATTAATGCTTCAAGTAGCAGACATACAGTTTCCTCGATTAAATGCATTTAGATTTTGGGTTCTACCAGGGTCACTTTATCTTATGC
CrIr      AATTGACTAATTCCATTAATACTTCAAGTTGCAGATATGCAGTTTCCTCGATTAAATGCATTTAGATTTTGGGTTTTACCAGGCTCACTTTATCTTATAC
CrPl      AATTGACTTATTCCACTAATAATTGGTGCTCCCGATATGGCTTTTCCTCGTCTAAATAACTTGAGGTTTTGATTACTTGTACCGGCATTGTTTTTACTAT
CrSi      AACTGGCTTATTCCTTTAATGCTTCAAGTAGCAGATATACAATTCCCTCGGCTAAACGCATTTAGATTTTGAGTCTTGCCAGGATCACTTTATCTTATGC
CrVi      AATTGGCTTATTCCGCTTATACTTGAAGTGGCAGACATGCAGTTCCCTCGATTAAATGCTTTTAGATTCTGAGTATTGCCAGGGTCATTGCTGCTAATAT
CuRo      AATTATTTAGTGCCATTGATGCTTGCTGGGCCAGATATAAGATTTCCTCGCCTAAATAATATGAGGTTGTGGTTATTACCTGCTTCAATAGTAATAATAA
DonSp     ????????????????????????????????????????????????????????????????????????????????????????????????????
DosSp     AACTGACTTGTTCCTTTGATATTAAATATACCAGACATGGCTTTTCCTCGAATGAATAATTTAAGTTTTTGATTGTTACCTGTTTCTATATCTTTATTAT
DrBu      AACTGGTTGGTCCCGATAATACTAAGTCTTCCTGATATAGGTTTCCCTCGTTTAAATAATGTAAGATTTTGGGTTCTACCTATCTCTATAGCCTTATTAT
DrSt      AATTGGTTAGTTCCAATAATACTAAGTCTTCCTGATATAGGGTTTCCTCGTCTTAATAATGTTAGTTTTTGGGTTTTACCTGTCTCGATGGGACTTCTAT
EnDi      ?????GTTACTACCTTTAATACTAACTTCTCCGGATATGTCATTTCCTCGATTAAACAATTTGAGTTTTTGACTTTTACCTTGTGCTTTGTTTTTTCTAC
EpToRa    AACTGGCTTATTCCACTTATAATTGGGGCTCCTGATATGGCTTTTCCTCGGTTGAATAATTTAAGTTTCTGATTACTAGTACCTGCTTTGTTTTTATTGT
GaAl      ????????????????????????????????????????????????????????????????????????????????????????????????????
GeGe      AATTGATTAGTTCCTTTAATATTAACTGCACCAGATATGGCTTATCCTCGAGTAAATAATTTGAGTTTTTGGTTGTTAATAGTTTCAGTTATATTATTTT
GrEb      AATTGATTAATTCCTTTAATATTAGCTTCCCCAGATATAGCTTTTCCTCGAATAAATAATTTAAGGTTTTGATTATTACCTCCTTCTTTACTCTTATTAT
HaRu      AATTGACTGGTCCCACTAATGCTTGGGGCACCTGACATGGCTTTTCCTCGACTAAATAATATAAGATTCTGACTACTCCCACCCTCACTAACCCTTCTAT
HiAr      AATTGGTTATTCCCTTTAATACTAAGAGCTGTAGATATGGCTTTTGCACGGCTTAATAATTTGAGATTTTGGTTAATTCCCTCAGCTTTGTTTTTACTAA
HyCu      AATTGACTTATTCCACTAATGATTGGGGCTCCTGATATGGCTTTTCCACGTCTTAATAATTTAAGGTTTTGGTTACTTGTGCCGGCTCTTTTTTTGTTGT
HyHy      ?????GTTAGTGCCGCTTATGCTAAAAGTTCCGGATATGCAGTTTCCTCGGGTAAATGCATTTAGGTTTTGGGCATTGGTTCCTGCTCTTTATTTTATTT
HySc      AATTGGCTTATTCCCCTGATGATTGGGGCTCCTGATATGGCTTTTCCACGTCTTAATAATTTAAGGTTTTGGTTGCTTGTACCGGCTCTTTTTTTGTTGT
InJa      AATTGGCTCATTCCTCTGATGATTGGGGCCCCTGATATGGCTTTCCCTCGTTTGAATAATTTGAGGTTTTGGTTGCTTGTGCCTGCTCTTTTTTTGTTAT
IsSp      ??????CTCGTCCCTATGATGCTGGGGATTCCGGACATGCAGTTTCCTCGTGTGAACAACTTTAGGTTTTGGGTTTTGCCCTGAGCGTTGGAGATAGTGG
KaTu      AACTGGCTAGTGCCTTTAATGTTAGGGGTGCCGGACATGGCTTTCCCCCGGTTAAATAATATAAGTTTTTGACTTTTGCCTCCGGCATTATGTCTTTTGT
LaGr      AATTGGCTTGTACCCATTATAGTGGGGTGTCCCGATATAGCATTTCCGCGCCTTACTAATGTAAGGTTTTGGTTGTTAATAGGTTCTGGATTTTTGCTTG
LaOr      AATTGGCTTATTCCTCTTATGATTGGGGCTCCTGATATGGCTTTTCCTCGGTTGAATAACTTGAGTTTTTGGTTATTAGTGCCGGCTTTGTTTTTGTTGT
LaSp      ??????????????????????????????CTTGATATGCAATTTCCCCGTCTAAACAATATAAGGTTCTGATTTGTGCCTAACGCCTTAGCGCTTCTAG
LiLi      AATTGGCTTATTCCTATAATGATTGGGTCTAGGGATATAATTTTTCCACGGGTAAATAATCTTAGATTTTGGTTAATTCCTTGTGCGCTCTATTTATTAC
LimariaSp ??????TTTATTCCTTTATTGATTTCTTCTCCTGACATGATTTTTCCTCGTTTAAATAATTTTAGCTTTTGGTTGCTTCCCCCGGCGGCTTTTATAGCTA
LimaSp    AATTGGTTCCTTCCTCTTCTTATTGGGTCTCCGGACATAATTTTTCCTCGACTTAACAATTTTAGGTTTTGATTACTTCCTCCGGCTTGTTTTATAGCAA
LiPaGa    ?????GTTTATTCCTTTGCTTCTTGGGTCTCCTGATATAATTTTCCCTCGGCTAAACAATTTTAGGTTTTGGCTTCTTCCCCCTGCGGTTTTTATGGCCA
LoLa      AATTGGTTGGTTCCTTTAATGATTACAGCACCTGACATGGCTTTTCCACGTCTTAATAATTTAAGATTCTGGCTATTACCTTGGTCTTTAGTGCTTATGC
LuDi      AATTGGTTGGTTCCTTTGATAATTACGGCTCCAGATATAGCTTTTCCTCGCCTTAATAACTTAAGATTTTGATTATTGCCTTGGTCTTTGGTCTTAATAC
LuHe      AATTGATTGGTGCCTTTGATGTTGGCTGTTCCCGATATACAGTTTCCGCGCCTTAATAATATAAGGTTTTGATTTGTTCCAAATGCTATAGCCCTACTGG
MaCo      AACTGATTAGTGCCCTTAATATTAAAGGTGCCAGATATGAGCTTTCCTCGAATAAATAATATTAGATTTTGACTTCTTCCTGTCTCAATGTTATTGCTAA
MaLi      AACTGGTTAGTACCTTTAATATTAAAGGTACCAGATATGAGTTTCCCTCGAATAAATAATATTAGATTTTGACTGCTTCCTGTTTCAATATTATTGCTAA
MeLu      AACTGGCTGGTTCCTTTGATGTTAACAGCTCCTGATATAGCTTTTCCCCGTTTAAATAATTTAAGTTTCTGACTATTAACTAGATCTTTGTTGCTTTTGC
MeMe      AATTGGCTGGTTCCTTTAATGTTAACAGCTCCTGACATAGCTTTTCCTCGTTTGAATAATTTAAGTTTCTGATTATTAACTAGTTCTTTGTTGCTTTTAT
MePe      AATTGGCTGGTTCCTTTAATGTTAACAGCTCCTGACATAGCTTTTCCTCGTTTGAATAATTTAAGTTTCTGATTATTAACTAGTTCTTTGTTGCTTTTAT
MeSp      AATTGGTTGGTTCCTTTAATATTAACTATGCCTGATATGGCGTTTCCTCGAATGAATAATTTGAGTTTCTGGTTGTTACCAGTGTCAATGCTTTTGTTAT
MiNo      AATTGGTTATTACCTCTTTTGTTAGGGGGTATTGACATGAGGTTTCCCCGGGTCAATACTTTTAGGTTTTGGTTGGTTCCGGCAGCTTTATATATGGTAG
MiYe      AACTGGCTTCTGCCTTTGTTGTTGGGGGGAATTGACATAAGATTCCCTCGGGTCAACGCTCTGAGGTTTTGGCTTGTCCCTTTTGCTCTATATATGGTGG
MoSp      AATTGGCTTCTTCCATTAATAATAGGTTCTGTAGATATAATTTTTCCGCGACTTAACAATTTGAGATTTTGGTTTCTCCCCTCTTCATTATTTATACTGT
MuSe      AATTGGCTGATTCCTTTGTGTATTGGAGGAGGTGACTTAGTGTTCCCTCGTCTAAATAATCTGAGGTATTGGTTAGCTCCTAATGCTTTGTATTTATTAA
MyAr      AATTGGCTGGTGCCTCTTATGTTAATTGTACCTGACATGGCCTTCCCTCGTATAAATAATATTAGTTTCTGGGTGTTACCAAGATCTATGTTTTTATTAT
MyEd      AATTGGCTGATTCCTCTATTAGTAGGTGGTAAAGATATAATTTATCCACGGATAAATAATTTGAGTTATTGGTTATCTCCTAATGCGCTATATTTACTTA
MyGa      AATTGGCTTATTCCTCTATTAGTAGGTGGAAAAGATATAATCTATCCGCGGATAAATAATTTGAGTTATTGGTTATCTCCTAATGCGCTGTACTTACTTA
MoPh      ???????????????????????????????????????ATCTTTCCTCGACTTAATAATTTGAGATTTTGGTTCTTACCGTCTTCTCTGTTTATGCTAA
MySp      ????????????????????????????????GGACCTAGTGTTTCCACGGGTGAATAATTTTAGGTTCTGAATTTTACCTAGTGCGCTATACCTTCTTC
MyTr      AATTGGTTGATTCCTCTGCTAGTAGGAGGTAAAGATATAATTTACCCGCGAATAAATAACTTAAGTTATTGACTATCTCCTAATGCACTATATTTACTAA
NeCo      ??????TGTGGTACCTCTATACTGAAGGCACCGGATATACATTTCCCGCGGATTAATTCAATAAGGTTTTGATTTTTGATCCCCGCGGTTTATTTCATTG
NuCo      AATTGGCTTATTCCGCTAATGCTTGGTGTCCCTGATATGGGGTATCCTCGAGTAAATAATTTAAGATTTTGATTAGTACCTTTTGCATTATCTTGCTTAA
NuDe      ?????ATTAATCCCTTTAATATTAGGTGCCCCGGATATAGCCTTTCCTCGAATAAATAATATAAGATTTTGACTACTACCGCCATCACTAATTTTACTTT
NuNu      AATTGGCTAATCCCCCTGATGCTAGGGGCACCCGATATGGCATTCCCCCGAATAAATAATATAAGATTCTGACTACTCCCCCCCTCACTAATTCTTCTTT
NuSp      AATTGACTAGTTCCATTAATATTAGGTGCCCCAGATATGGCATTCCCACGAATAAATAATATGAGATTCTGACTATTGCCCCCATCACTCCTATTACTAT
OsEd      AATTGGCTAGTTCCGTTAATACTTCAAGTACCTGATATGCAGTTTCCTCGAATGAATGCTTTCAGGTTCTGAGTGTTACCAGTATCTTTATATTTTATGG
PaCa      ????????????????????????????????????????????????????????????????????????????????????????????????????
PaEu      AATTGATTAGTACCTTTGATGTTGGTTGTTCCGGATATAGCATATCCTCGTATAAATAATGCTAGGTTTTGGTTCTTACCAGTGTCAATAATGTTGTTAT
PaPi      AATTGGTTGATTCCAATGGTTGCAGGGTTAGTGGATTTGGCGTTTGCGCGGCTCAATAATTTAAGTGTTTGGCTGGTTGTCCCTGCATTAGGGTTGTTTG
PaSp      ??????TTATTGCCGCTATTTTTAGGGGCTCCTGACATGATGTTCCCTCGGGTTAATAATTTTTCTTTTTGGGTTATGCCGGGGGGTCTTTATATGGTAG
PeCl      ???????????????????????????????????????????????????????????TTTTAGGTTTTGGTTAGTGCCGCCTGCTTTATACATGGTGG
PeJa      AATTGGTTGTTGCCTATAATACTAGGTTCAATTGATATGAGTTTTCCTCGGCTTAATACGTTTAGTTTTTGAGTTCTTCCTCCTGCTCTTTATTTAGTGA
PiAl      AATTGGTTAATTCCCCTGTTGTTGGGGGGACCCGATATACATTTCCCTCGCTTAAATAACTTTAGGTTTTGGACACTGCCTTGGGCGTTGGATTTAGCAG
PiFu      AACTGGTTGTTGCCTCTGCTATTGGGAAGGCCTGATATACATTTTCCGCGCTTGAATAATTTTAGGTTTTGGACTTTGCCTTGAGCTTTAAACTTGGCAG
PiMu      ???????????????????????????????CAGATATGGCTTTTCCTCGTTTGAATAATTTGAGGTTTTGACTTCTTCCGTCATCTTTATATTGTTTAT
PinMac    AATTGGTTAATTCCCCTGTTGTTGGGGGGACCCGATATACATTTCCCTCGCTTAAATAACTTTAGGTTTTGGACACTGCCTTGGGCGTTGGATTTAGCAG
PinMax    AATTGGCTTATTCCCCTTCTGTTGGGTGGGCCGGATATGCATTTTCCTCGCTTGAATAATTTTAGGTTTTGGGTTCTCCCTTGGGCTTTAGATTTGGCAA
PiSp      ?????AATTGTTCCTTTAATGTTGACTGCACCTGATATGGCTTTTGCCCGTCTAAATAACTTTGCTTTTTGATTATTACTCGTATCCATGTTATTGTTCC
PlCo      AATTGGCTTATCCCCCTTATGATTGGGGCTCCTGATATGGCTTTTCCTCGGTTAAATAATTTGAGTTTTTGGTTACTTGTACCAGCTCTTTTTTTGTTAT
PlMa      AATTGGCTGCTCCCTTTGCTTTTAGGGGCTATTGATATAAGGTTTCCTCGTGTGAATGCCTTTAGGTTTTGGTTGGTGCCTCCTGCTCTTTATATGGTAG
PsCo      AATTGGCTTATTCCGTTAATAATTGGTGCTCCTGATATAGCTTTTCCTCGCTTGAATAATTTAAGGTTTTGGTTGCTTGTACCAGCTTTATTTTTGTTAT
PtHi      AACTGGTTAGTTCCTTTAAGCCTGGGGGTAACTGACATACAATTTCCGCGGCTTAATAATTTTAGGTTTTGGACGTTGCCGGTAGCCTTGGAGTTGCTCT
PyGr      AATTGGCTTATTCCTTTAATAATTGGTGCTCCTGATATGGCTTTTCCTCGACTAAATAATCTAAGGTTTTGACTTCTTGTCCCAGCTTTGTTTTTGTTGT
QuQu      AATTGACTTATTCCACTTATGATTGGGGCTCCGGATATGGCTTTTCCTCGGTTAAACAATCTTAGTTTTTGGTTGCTTGTGCCAGCTCTTTTTTTGTTAT
SaMo      AACTGATTAGTGCCGCTGATACTTGAGGTGCCTGATATGCAATTCCCACGGGTTAACGCTTTTAGGTTTTGAGTTTTGCCTGCATCTCTTTATTTTATAG
SiCo      AATTGACTACTTCCTTTGATATTAACTTCTCCAGATATGTCTTTTCCTCGTTTAAATAATTTAAGATTTTGGCTGCTTCCTTGTGCTTTATTTTTTTTAT
SiLo      AATTGGTTGACACCTTTAATATTAGGGGTACCAGATATGGCGTTCCCTCGTTTAAACAACCTATCTTTTTGACTTCTTCCCCCTTCTTTAATGGTTCTTC
SolemSp   AATTGATTTGTTCCTATAATACTAGGGGCTCCAGACATAGCATTCCCACGAATAAATAATATGAGATTCTGACTTTTACCTCCTGCCTTAACTCTTCTAT
SpGa      ?????GCTTTTACCATTGATGTTGGGGACTCCTGATATAAGCTTCCCCCGGTTAAATAATTTCAGATTTTGGCTTCTTCCTGCAGCTCTTTATATGGTTG
SpSp      AATTGGTTAGTGCCTTTAATACTAAAGGTTCCTGACATAAGTTTTCCTCGGATGAATAATGTTAGGTTTTGGCTTCTTCCTGTTTCTCTTCTTCTGTTGG
StLa      AATTGGCTAATCCCTTTAATGATTGGTGCTTCTGATTTAATTTTTCCGCGTGTGAATAATATGAGTTATTGATTGTTACCCGGCCCTTTGCTTATGTTAA
ThCl      AACTGATTAGTTCCTTTAATGTTAGGGGCTCCCGACATGGCTTTTCCTCGTTTAAATAATATGAGTTTTTGATTATTACCTCCTGCACTTTTATTACTTC
ThDi      AATTGGTTAATTCCACTGATGTTGGTAGGTCCTGACATAGCTTTTCCTCGTCTTAATAATTTAAGGTTTTGGCTTTTACCCCCCGCCTTGGCTTTGCTTG
TiOv      ?????GCTAGTGCCTTTAATGTTGACTATGCCTGATATGGCTTTTCCTCGTATAAACAACTTAAGTTTTTGGTTGTTACCTGTATCTATGTTATTGTTAT
TrDe      AATTGGCTTGTGCCTTTAATAATGTTGATGCCTGATATACATTTCCCTCGTTTAAATAATTTAAGGTTTTGATTAGTTCCTAATGCATTCTTTTTGCTTG
TrMa      AATTGACTTGTACCTTTAATAATGGTAATACCAGATATGCATTTCCCTCGATTAAATAATTTGAGGTTTTGGTTTGTACCTAATGCATTTTTTTTGTTAG
TrSq      AACTGGCTTGTACCTTTAATAATAGTAATACCGGATATACACTTCCCTCGTTTAAACAATCTAAGGTTTTGGTTTGTGCCAAACGCATTTTTTTTGCTCG
UnCr      AATTGACTAATTCCTCTTATGATTGGTGCTCCTGATATGGCTTTTCCTCGGTTAAATAATTTAAGGTTTTGATTACTCGTACCGGCTTTGTTTTTATTAT
UnPi      AATTGACTTATTCCTCTTATAATTGGTGCTCCTGACATAGCTTTTCCTCGGTTAAATAATCTGAGGTTTTGGTTGCTTGTGCCGGCTTTGTTTTTATTGT
UnTu      AATTGACTTATTCCTTTAATAATTGGTGCTCCTGATATGGCTTTTCCTCGGTTAAATAATTTAAGGTTTTGGTTACTTGTGCCAGCTTTGTTTTTATTGT
VeCa      AATTGATTGGTTCCATTGATGTTAACGATGCCAGATATGGCGTTTCCTCGGATGAATAATCTTAGGTTTTGGTTGTTACCTGTATCAATATTATTGTTAT
VeEl      AATTGGCTTATTCCTCTTATAATTGGGGCTCCTGATATGGCTTTTCCTCGGTTGAATAATTTGAGTTTTTGATTATTAGTGCCGGCTTTATTTTTATTGT
VePh      AATTGGTTGATTCCATTAATATTAAAAATACCTGATATAGCATTTCCTCGAATAAATAATTTAAGTTTTTGGTTACTTCCTGTATCAATATTATTATTAT

AbLo      TAATGTCTAAT---GAGGTTGAGGAAGGGGTCGGCACTGGTTGGACCCTTTACCCT---CCTCTTTCTGCTTGGTTG---GGGCATCCTGCTCCCGCTAT
AcBu      TATCGTCTATG---CGAGTGGACGGGGGTAGGGGAACTGGGTGGACGCTTTATCCC---CCTCTCTCAGGTCTCTTG---GGCTCGGACAGAGCTAGGGT
AcEx      TATCGTCTATA---CGAGTGGACGGGGGTAGGGGAACTGGATGGACTCTCTATCCT---CCTCTTTCAGGTCTTTTG---GGCTCGGATAGAGCTAGTGT
AcOo      TGTCGTCTATG---CGAGTGGACGGGGGTAGTGGAACTGGGTGGACCCTTTATCCC---CCTCTCTCAGGTCTTTTG---GGCTCGGACAGGGCTAGGGT
AcTu      CCTTTTCTGGT---TTTGTCGAGGGCGGAGTTGGCGCGGGGTGAACTATTTACCCA---CCATTAACGTCTATTGAA---TTTTTGGGTGACCCTTCAAT
AdCo      ????????????????????????????????????????????????????????????????????????????????????????????????????
AlJa      TAAGGTCTTCT---TTGGTTGAGAGGGGTGTTGGGACTGGTTGAACTGTTTATCCG---CCGTTATCGGGGAATGTG---GCCCATTCCGGTGCTTCGGT
AmPl      TTGTTTCTTGT---TTTATTGACTATGGAAGGGGAACAGGGTGGACTATGTACCCA---CCTTTGTCTAGAACTCCT---TATTCTGGTGGAATTAGCAC
AnAn      TAAGATCGGCA---TTAGTCGAGAGTGGTGTTGGTACTGGTTGAACAGTATACCCT---CCTTTATCTGGAAATGTT---GCTCATTCTGGGGCTTCGGT
AnCy      TAAGATCAGCA---TTAGTGGAGAGTGGTGTTGGTACTGGTTGAACAGTGTACCCT---CCTTTATCTGGAAATGTT---GCTCATTCTGGGGCTTCGGT
AnDi      GTATGTCTGCT---TTGCTTGAGGGTGGGGCCGGAACAGGTTGAACAGTCTACCCT---CCGTTATCCGCTTGGATT---TTTCATAGAAGTCCTGCTAT
AnOv      TTATGTCTGCT---TTGGTTGAGGGTGGTGCTGGAAGGGGATGAACCCTATACCCG---CCTTTATCTACTTGAATC---TTTCACTCAACTCCGGCTAT
AnSp      TTCTTCCCCTG---TTTGTAGAAGGAGGAACTGGGTGTGGGTGAACCCTTTATCCC---CCTCTTTCTGGATAAGTC---GGACATCCCAGCCCTACTGT
AnTr      TGGTATCTGCC---TTAGTAGAGGGAGGCGCTGGTAGGGGATGGACTTTATACCCC---CCGCTATCGACCTGGATT---TTTCATACGACTCCTGCTAT
ArIr      TTGTTTCTTGT---TTTATTGATTATGGAAGGGGGACGGGGTGGACTATGTACCCT---CCGTTATCTAGCACTCCT---TATTCGGGGGGCATAAGAAC
AsCfrCa   TTATAAGATTATTTGTTCAAGGAGGCGGGATTGAAGCAGGATGAACCCTCTATCCC---CCTTTATCAGCACAA------------GGTGAATTGTCAGT
AsSp      TGATTTCTGGG---ACTATTGAGGGGGGTGCAGGGACGGGTTGGACCATGTATCCC---CCACTTTCATCTGGGGGG---TTCCATCCGACGCCAGCTGT
BaBa      TGGCTTCTGGT---GTAGTAGAGGGTGGTGCTGGGACAGGGTGGACTCTTTATCCC---CCTCTTTCTAGATCAGAG---TTTCATTCGAGACCTGCTGT
BaCfrSe   TTGTTTCTGCT---TTGATTGAGGGTGGCGCGGGCCCTGGCTGGACTTTATACCCG---CCTTTGTCAACAAGTACG---TTTCACAGGACACCTGGAAT
BaPa      TTTTTTCTGGT---TTAGTGGAAGGGGGGGCTGGTACTGGTTGGACTATCTATCCT---CCGTTGTCGAGGTTTTTG---TTTCACTCCACTCCGGCTGT
BaRe      TAGTTTCTGCT---GTAATTGAAGGAGGTGCTGGTCCTGGTTGGACGCTTTATCCG---CCTCTTTCGGCTAGAATA---TTTCATAGGACACCAGGTAT
CaSp      TTGGTTCTGCT---TATGTGGAAAGTGGAGCGGGTACTGGGTGAACTATTTATCCC---CCGTTGTCTAGAGTTATA---GGACACGCTGGCCCTTCTGT
CaVa      TGATTGGT------GTTACTGTAAACCCTGCAGAGGCTGGTTGGACTATTTATCCT---CCTTTGTCTACAGTT------GGCGGGTCG------GGAGT
CeEd      CGTTTTCGGGC---TTTGTGGAAGGGGGGGTAGGCGCTGGTTGAACCATTTACCCA---CCACTCACTTCAATTGAA---TTTTTGGGTGACCCGTCCAT
ChBr      CGTCTTCTGCT---TTCATAGAGGGGTTAAGGGGTACTGGGTGAACGATGTATCCC---CCTTTATCTAGGACCCCT---TACCACAATGTAATGAGAAC
ChFa      TAGTATCACCG---TTTATTGAGCAGGGCAGGGGAACTGGTTGAACAATATACCCT---CCGCTGTCGTCTACTCCT---TATCAGAGGGACATTTGTAC
ChIs      TGGTGTCCCCT---TTTATGGAGCAGGGGAGCGGAACAGGATGAACCATATATCCT---CCTTTGTCTTCTACTCCA---TACCAGGGGGATATTTGCAC
ChLi      TTGTATCTCCC---TTTATTGAGGATGGAAGGGGAACTGGTTGGACGATATACCCT---CCCTTGTCTAGAACTCCA---TATCAAAGAAGCATCTGTAC
ChMu      TTGTGTCCCCT---TTTATTGAGAACGGGAGGGGAACGGGTTGGACAATGTACCCC---CCTCTTTCCTCGACCCCG---TTCCAGAGGGATATTTGCAC
ClSp      TAGCTTCTACC---TATGTAGATGGTGGAGCAGGGACGGGTTGAACTATTTATCCT---CCGCTGTCTACTGCTATA---TACCACTCTGGATGTGCTAT
CoCa      CCATGTCTGGG---TTTGTAAAGAGAGGTGTGGGGGCTGGGTGGACAATTTATCCA---CCTCTAACTGCTATTGAT---TATCTAAGGGACCCCTCTAT
CoFl      TTAGATCAGCT---TATGTTGAGAGTGGTGCTGGGACTGGGTGGACTGTTTATCCT---CCTCTCTCTAGAAATATT---GCTCATTCTGGCCCGTCAGT
CrAn      TTATGTCTAAC---ATCGTAGAAAACGGAGTTGGGGCAGGGTGAACAATTTACCCT---CCTTTATCAACTTACTCT---TATCAT---GGAGTTTGCAT
CrAr      TTATGTCTAAT---CTTGTAAAAAGTGGGGTCGGGGCAGGATGAACAATTTACCCT---CCTTTATCAACTTACTCT---TATCAT---GGGGTCTGCAT
CrGi      TTATGTCTAAC---ATTGTAGAAAACGGAGTTGGGGCAGGGTGAACAATTTACCCT---CCTTTATCAACTTACTCT---TATCAT---GGAGTTTGTAT
CrHo      TTATATCTAAT---CTTGTGGAAAGTGGAGTTGGGGCAGGATGGACAATCTATCCA---CCCTTATCCACTTACTCC---TATCAT---GGAGTCTGTAT
CrIr      TTATGTCTAAT---CTTGTAGAAAATGGGGTTGGGGCTGGATGAACTATTTACCCG---CCGCTATCAACTTATTCT---TATCAT---GGCGTTTGTAT
CrPl      TAAGATCGTCT---TTGGTAGAAAGAGGTGTTGGTACTGGTTGGACGGTATATCCG---CCCTTATCCGGAAATGTT---GCTCACTCTGGGGCTTCTGT
CrSi      TTATGTCTAAT---ATTGTGGAAAGGGGAGTTGGGGCAGGGTGAACAATTTACCCT---CCTTTGTCGACTTACTCT---TATCAT---GGAGTTTGCAT
CrVi      TGATGTCAAAT---ATGTCTGAGAGAGGAGTTGGGTCAGGATGAACCATTTACCCT---CCGCTGTCAACTTTTTCT---TACCAT---GGAGTTTGCAT
CuRo      TTGTTTCTTCT---TGAATTGAAGGGGGTACAGGGACTGGGTGAACTTTATATCCT---CCTTTAGCTTCTAGGGTT---TTTCATAGAGGACCTTCTGT
DonSp     ??????????????????????????????????????????????????????????????TTATCTGCATGACTT---GGTCACCCTGCTCCTGCTAT
DosSp     TAGGATCAATG---TATGTAGATGGGGGTGCTGGAACTGGTTGAACTATTTACCCG---CCTTTATCTAGCTCTCTT---TCCCATTATGGTTGTTCTAT
DrBu      TCTGTTCGGCG---TTTAGTGAGGGCGGATTTGGTGGGGGTTGAACATTATATCCA---CCGTTATCCAGGATTATG---GGGCATTCAGGGCCAGCCAT
DrSt      TTTGCTCCGCT---TTTAGGGAAGGGGGATTTGGAGGTGGTTGAACTTTGTATCCT---CCTCTATCTAGGGTTATA---GGTCATTCAGGGCCGGCGAT
EnDi      TGTGGTCAGGG---TTTGTTGGTAGCGGGATTGGGGCCGGATGAACTATTTATCCG---CCTTTATCTGGAAATTTA---GCTCATAGAAGTCCTTCAAT
EpToRa    TGAGTTCTTCT---TTGGTGGAGAGTGGTGTTGGGACTGGGTGGACGGTTTACCCC---CCATTGTCTGGTAATGTG---GCTCATTCTGGGGCTTCGGT
GaAl      ????????????????????????????????????????????????????????????????????????????????????????????????????
GeGe      TAGGTTCTGCT---TATGTGGATGCTGGAGCTGGGACTGGATGAACTCTTTATCCT---CCTTTAACTAGATCAAAG---TTCCATTCTGGAGTATCTGT
GrEb      TAATCTCTACC---GTAATAGAAAGAGGGGCTGGGACTGGTTGAACGGTATATCCT---CCTTTATCTGGAAATGTA---GCTCATAGAGGGTCATCTGT
HaRu      TAACATCGGGT---GCTGTAGAAAGTGGTGCCGGGACAGGATGAACAGTCTACCCC---CCACTATCCAGCAACCTA---GCCCATGCCGGCGCATCAGT
HiAr      TAAGCTCAGGT---TATATCGGATCTGGTCCTGGCTCAGGGTGAACTCTTTACCCT---CCCCTATCTTCTTATCCA------TTTACAGGGGCAGCTAT
HyCu      TGAGGTCTTCT---TTGGTTGAGAGGGGTGTTGGGACTGGTTGGACAGTCTATCCT---CCTCTGTCTGGAAATGTC---GCTCATTCGGGGGCTTCGGT
HyHy      CTGTTTCTTCA---TGGATTGAAAATGGTGTAGGGACTGGTTGGACTTTTTATCCG---CCTTTGAGGGGTGACGAG---TATCAT---GGAATTTGCGT
HySc      TAAGGTCTTCT---CTGGTTGAGAGGGGTGTTGGGACTGGTTGGACAGTTTATCCT---CCGCTGTCTGGGAATGTT---GCTCATTCGGGGGCTTCGGT
InJa      TAAGGTCCTCG---TTGGTGGAGAGCGGTGTGGGGACGGGGTGAACTGTTTATCCT---CCCTTGTCGGGGAATGTT---GCCCATTCCGGGGCTTCAGT
IsSp      GAATGAGGGTT---GTAACGGACCATGGGAGCGGAACGGGGTGGACGCTTTATCCT---CCTCTTTCGACCTTTCTT---TAC---CAGGGAAAAAGAGT
KaTu      TAGCTTCAGGG---GCGGTTGAGAGGGGGGCTGGGACTGGGTGAACTGTGTATCCT---CCTTTGGCGGGGAATGTG---GGGCATGCTGGTGGATCTGT
LaGr      GATGATCTATG---TTTGTAGAAGGTGGTTGTGGTACTGGGTGAACTATTTATCCT---CCTTGATCTAATAAGTCA---TTTCACTCTACGGTTGCTGT
LaOr      TGAGTTCTTCT---TTGGTAGAGAGTGGTGTTGGTACTGGGTGGACGGTTTACCCA---CCTTTGTCTAGGAATGTG---GCTCATTCTGGAGCTTCTGT
LaSp      CTTTATCAGGT---TTTGTTGAAGGTGGAGTTGGAGCAGGTTGAACTATCTATCCC---CCATTGACTTCCATTGAG---TTTCTTAGCGATCCTTCTAT
LiLi      TGTTCTCTCTT---TTTGTTGAGGGGGGAGCTGGAACTGGTTGAACTATATATCCT---CCTTTGTCGTCTAATGCG---GGTCATAGAAGACCTGCTGT
LimariaSp TTGGTTCTATG---GGTGTTGGAAGGGGTACAGGGGCTGGTTGGACTCTCTACCCT---CCCCTTTCTGGGTTGACA---GGTAGGTGAAGGTATAGTCT
LimaSp    TTGGCTCTATG---GGTGTAGGAAGGGGGACGGGTGCAGGTTGGACTTTGTATCCT---CCTTTGTCTAGTCTTACA---GGTAGGTGAAGGTATAGAAT
LiPaGa    TTGGATCAATG---GCTGTGGGGAGAGGGACTGGTGCTGGGTGAACTATTTACCCC---CCTTTGTCGGGGCTTACG---GGAAGTTGAAGGTATAGAAT
LoLa      TTTTGTCTATG---GTTGTTGGAGAGGGTTCCGGCTGTGGTTGAACTTTGTACCCT---CCTTTGAGTGCTATTATA---CAGCATTCGGGTCCGGCTGT
LuDi      TTTTATCTATA---GTTGTAGGGGAAGGGTCTGGGTGTGGTTGAACTTTGTATCCT---CCTTTAAGCTCAATTATA---CAACATTCAGGTCCTGCTGT
LuHe      CTATATCAGGT---TTTGTCAAGAGGGGGGTAGGAGCGGGGTGGACAATTTACCCG---CCCTTAACTGCTATTGAC---TACTTAAGGGACCCCTCTAT
MaCo      TTGCTTCGGCT---TATGTTGAGAGAGGGGCTGGAACAGGATGAACTATTTATCCA---CCTTTATCAAGGCATATA---GGACATCCTGGACCTGCAAT
MaLi      TTGCTTCGGCT---TACGTTGAGAGAGGAGCTGGAACAGGATGAACTATTTATCCT---CCATTATCAAGGCATATA---GGACATCCTGGACCTGCGAT
MeLu      TAGGTTCTACT---TACGTAGAGGCTGGTTCTGGTACGGGTTGAACTATTTATCCT---CCTTTGTCTAGTTGAAAG---TATCATTCTGGTGTAAGTGT
MeMe      TAGGTTCTACT---TATGTGGAAGCTGGTTCTGGTACGGGTTGAACTATTTATCCT---CCTTTATCTAGTTGAAAA---TATCATTCTGGTGTAAGTGT
MePe      TAGGTTCTACT---TATGTGGAAGCTGGTTCTGGTACGGGTTGAACTATTTATCCT---CCTTTATCTAGTTGAAAA---TATCATTCTGGTGTAAGTGT
MeSp      TAGGTTCTGCT---TATGTAGATGGGGGAGCTGGAACAGGGTGAACTATTTATCCT---CCGCTGTCTAGGGCTCTT---TCTCATTCTGGTAGCTCAAT
MiNo      TTGTTTCTCCG---TTTATTGAAGACGGGAGTGGAACTGGTTGGACAATATATCCT---CCTTTGTCCAGAACTCCT---TACCAGAGTAGAATTTGTAC
MiYe      TGGTCTCACCT---TTTATTGAGCAAGGAAGGGGAACAGGTTGAACTATGTACCCT---CCTCTTTCTTCAACTCCG---TACCAAGGGGACATTTGCAC
MoSp      TGAGGTCTACT---TTTATTGAAAGCGGGTCCGGTACTGGATGGACTTTATATCCT---CCTTTGTCTTCATATACA---GGACATAGTGGCCCAGCTGT
MuSe      TGATTTCTGTT---TTTACTGAAAAAGGGGCCGGTACAGGGTGGACAATTTATCCT---CCTTTATCTTCTGTTGAA---TTTCATAGAGGTCCTGCCGT
MyAr      TTTGTTCAATG---TTTAGAGAGGGGGGGTTTGGTGGGGGATGAACACTTTACCCT---CCGTTGTCGAGAAATATAATAGGACACTCTGGTGCGGCGGG
MyEd      TATTATCTTTT---AGAACGGATAAAGGGGTAGGTGCTGGATGGACTATTTACCCG---CCATTGTCTGTATATCCT---TATCATAGCGGGCCGAGGAT
MyGa      TATTATCTTTT---AGAACGGATAAAGGAGTAGGCGCTGGATGGACTATTTACCCG---CCACTGTCTGTATATCCT---TATCATAGCGGGCCGAGGAT
MoPh      TTGGCTCAACA---TTCATTGAAAGGGGTTCAGGAACCGGATGAACTCTGTATCCT---CCTTTGTCGTCCTATGTG---GGTCATAGTGGCCCTGCGGT
MySp      TTTTGTCCGGT---CATGTAGAAGAAGGTGTGGGGGTGGGTTGAACTATTTACCCG---CCTTTGTCCACGATTGAC---TACCACAGAAGTCCAGCTAT
MyTr      TACTGTCCTTT---AGAACGGATAAAGGAGTTGGTGCTGGATGAACTATTTACCCC---CCTTTATCTGTGTACCCC---TATCATAGGGGCCCTAGGAT
NeCo      GTGTTTCATCC---CTGGTAGAGGGGGGTGTAGGGACTGGGTGAACTTTTTATCCT---CCTCTTTCAGGGGATGAG---CAGCAT---GGATTTGGGAT
NuCo      TCTTGTCTATA---TTAGTAGAAAAGGGCGCCGGGACAGGATGAACTTTGTATCCG---CCTTTATCGGGGTACTTG---TATCATAGAGGCGCTAGAGT
NuDe      TATCTTCTGCA---GCTGTAGAAAGTGGAATTGGGACAGGATGAACAGTATACCCG---CCCCTATCCGGGAATTTA---GCACATAGGGGCCCATCAGT
NuNu      TAGCCTCCGCC---CTAGTAGAGAGCGGGGCTGGGACCGGATGAACCGTCTACCCC---CCACTCTCCATAAATACC---GCCCATAGCGGGCCCTCCGT
NuSp      TAACATCCGCC---TTAGTAGAAAGAGGGGCCGGGACCGGATGAACTGTCTATCCC---CCTTTATCAAGAAATATT---TCTCATAGAGGGCCATCTGT
OsEd      TAGTTTCTGCA---TTTGTTGAAAATGGAGTTGGGACTGGCTGAACTGTCTACCCT---CCTTTATCAACTTTTTCA---TATCAT---GGAATGTGCAT
PaCa      ??GTTTCACCT---TTTATCGAGCAGGGAAGAGGGACGGGTTGAACTATGTACCCY---CCTCTCTCCTCAACCCCA---TACCAGGGGGACATTTGTAC
PaEu      TAGGTTCAACG---TATGTAGAGAATGGGGCTGGAACTGGGTGAACTATTTACCCT---CCATTATCTAGATTACTA---GGGCATCCAGGGTGTGCAAT
PaPi      TTAGTGGTTCT---AGAGTTGAGGGGGGCACTGGCGGGGGTTGGACGCTCTACCCC---CCTCTTTCTTCTTATCCG---GGCCACAGAAGGCCTTCTGT
PaSp      TGGGTTCTAGT---ATAATGGGGGAGAGGTGGGGTACGGGGTGGACGCTTTATCCG---CCTTTGTCTGTTTTCGAG---GGGGCTATAGGG------GT
PeCl      TGTCTTCTTCT---TTCATGAATGAGTTGAGGGGAACTGGCTGGACTATGTACCCC---CCTCTATCAAGCACTCCC---TACCATAACGGGATTAGAAC
PeJa      TTGTTTCTTGT---TTTATCGACTATGGCAGAGGAACTGGGTGGACTATGTATCCGGTACCTTTGTCTAGGACTCCT---TATTCTGGTGGAATCAGAAC
PiAl      TGGTCTCAGTT---TTCACGGAGAGGGGCTCTGGTACAGGTTGGACACTTTATCCC---CCCCTTTCTACCTACTTA---TAC---ATGGGCAAGAGGGT
PiFu      TGGTATCATTG---TTTACGGAGAGGGGTTCGGGGACAGGGTGGACTTTATATCCA---CCTTTGTCTACGTATTTG---TAT---ATGGGGAAGAGGGT
PiMu      TCCTCTCTGCT---TTTGTAGAAGGGGGTGCTGGAACCGGTTGAACTATTTATCCA---CCGTTGTCAACCTATTTA---TAC---CATGGGATAGCGGT
PinMac    TGGTCTCAGTT---TTCACGGAGAGGGGCTCTGGTACAGGTTGGACACTTTATCCC---CCCCTTTCTACCTACTTA---TAC---ATGGGCAAGAGGGT
PinMax    TTATATCAGTT---TTTACTGAGGGCGGATCTGGATCTGGTTGGACGCTTTATCCA---CCCCTTTCCACCTATATC---TAT---ATGGGCAAGAGCGT
PiSp      TTGGCTCTGGT---TACGTAGATGGGGGAGCCGGAACGGGTTGAACTTTATATCCA---CCTTTGTCTAGGGGGAAA---TTTCACTCTGGAGTATCTGT
PlCo      TAAGATCTTCT---TTGGTAGAGAGAGGTGTTGGAACTGGTTGGACGGTTTATCCG---CCTTTGTCTGGGAATGTT---GCTCATTCTGGGGCCTCAGT
PlMa      TGTCTTCTTCT---TTTATGGACGGGCTAAGAGGAACTGGGTGGACTATGTACCCT---CCGCTCTCTAGAACCCCG---TACCACGGGGGTATTAGAAC
PsCo      TAAGGTCGTCA---TTAGTAGAGAGAGGTGTTGGCACTGGTTGAACAGTGTATCCC---CCTTTATCTGGGAATGTT---GCTCATTCTGGGGCTTCTGT
PtHi      TAATGTCTTTT---TTGAGAGGCGGAGGTGTAGGAACAGGGTGAACCTTGTATCCG---CCTCTTTCTACGTTGGAG---TTTCATAGGGGACCTGCTGT
PyGr      TGAGGTCTTCG---TTGGTCGAAAGGGGTGTTGGTACTGGTTGGACAGTATATCCT---CCTTTGTCTGGGAATATT---GCTCATTCTGGGGCTTCGGT
QuQu      TAAGATCTTCT---ATGGTAGAAAGGGGTGTTGGAACCGGTTGGACGGTTTATCCT---CCATTGTCTGGGAATGTT---GCTCATTCTGGGGCTTCAGT
SaMo      GAATTTCTGGG---TTTGTAGAAAATGGAGTGGGGGCCGGTTGAACTATTTACCCT---CCGTTATCAACTTTTTCT---TAT---CACGGTATGTGTAT
SiCo      TATGGTCTGGA---TTTGTTGGCAGAGGAATTGGAGCTGGATGAACAATTTATCCT---CCTTTATCTGGTAATTTA---GCTCATAGAAGACCTTCTAT
SiLo      TCTCTTCTGCT---TTAATCGAAAGAGGTGTCGGAGCCGGATGAACTGTTTATCCT---CCCCTTTCAAGTAATTTA---GCACATCCTGGTGCATCTAT
SolemSp   TGGGGTCAGCT---GCTGTAGAAAGGGGGGCTGGAACGGGGTGAACAGTATACCCA---CCACTTTCTGGAAATCTA---GCTCACGCAGGTGCCTCAGT
SpGa      TTATGTCAGGG---TTTATCGAGGATGGAAGAGGGACAGGGTGGACGATGTACCGC---CCTTTGTCTAATTCGGAA---TTTCATCCTGGGATTTGTAC
SpSp      TGGCTTCGGTT---TTTTCTGAGGGTGGTCCAGGTACCGGGTGGACTATTTATCCG---CCTTTATCTAGGTTTATA---GGGCATCCTGGGCCAGCAGT
StLa      TTTTTTCTGGG---CTTGTTGAGGGGGGGGCTGGTTCTGGGTGGACCTTGTATCCT---CCTCTTTCTGCATTAACA---TTTCATCCGAGCCCGGCCAT
ThCl      TTTCTTCAGCT---GCGGTGGAAAGAGGGGTGGGGACCGGATGAACTGTGTATCCT---CCATTAGCTGGAAATCTG---GCTCATGCTGGTGGTTCAGT
ThDi      TAAGGTCTACT---TTTGTGGAGAGGGGGGCGGGTACCGGATGAACAATTTACCCG---CCTTTATCTTCTTACCCG---TACCATAGAGGTCCCGCAAT
TiOv      TAGGTTCTGCG---TATGTAGATGGGGGAGCAGGCACAGGGTGGACCATTTATCCC---CCTCTTTCTAGCAATGTG---TCTCACGCGGGCTGTTCTAT
TrDe      GAGTTTCTGGG---TTTGTAGAGGGAGGTATAGGCGCAGGTTGAACGATCTATCCT---CCATTGACTTCAATTGAC---TTCTTAAGGGATCCGTCTAT
TrMa      GAGTATCTGGA---TTTGTAGAAGGAGGCATGGGTGCTGGTTGAACAATCTACCCC---CCACTGACTTCAATCGAT---TTCTTAAGAGATCCGTCTAT
TrSq      GAGTGTCTGGG---TTTGTAGAAGGAGGTGTAGGAGCTGGTTGAACAATCTATCCT---CCTTTGACTTCTATTGAT---TTCCTAAGAGACCCTTCTAT
UnCr      TAAGATCTTCT---TTGGTAGAAAGAGGTGTTGGGACTGGCTGGACAGTGTATCCT---CCTTTATCCGGGAATGTG---GCTCATTCCGGGGCTTCAGT
UnPi      TGAGATCGTCT---TTAGTAGAGAGAGGGGTTGGAACTGGCTGAACAGTGTATCCC---CCTTTGTCTGGAAATGTA---GCTCATTCTGGGGCTTCAGT
UnTu      TGAGGTCGTCT---TTAGTAGAGAGAGGTGTTGGTACTGGTTGGACAGTATACCCA---CCTTTGTCTGGAAATGTT---GCTCATTCTGGAGCTTCAGT
VeCa      TAGGTTCAGCT---TATGTTGATGGTGGTGCCGGAACAGGGTGAACTATTTATCCG---CCTTTATCTAGAGCTCTT---TCTCATTCTGGATGTGCTAT
VeEl      TAAGCTCTTCT---TTGGTGGAAAGTGGTGTTGGGACTGGGTGGACGGTTTACCCA---CCATTGTCTGGTAATGTG---GCTCATTCTGGTGCTTCGGT
VePh      TAGGGTCTGCA---TATGTGGATGGTGGGGCTGGTACTGGTTGAACAGTGTACCCT---CCGTTGTCGTCAATTGGG---TTCCATTCAGGTTGTGCTGT

AbLo      GGAGTTTTTAATTTTAGGTTTACATATTGCAGGGATGTCTTCTATTTTTGCTAGGATTAATTTTGTTACCACTGGCGCGAATATGCGTCCTGAAGGTATC
AcBu      TAATTATAGGATTGTATCATTGCATTTGGCTGGTATATCTTCAATGGCTGGAGCCATTAACTTTATTGTGACGTTGTATCTGGTTCGACCGAACGCTATA
AcEx      TAACTATAGGATTGTATCATTACATTTGGCCGGGATATCCTCAATAGCTGGGGCTATTAACTTTATTGTGACGTTATATTTAGTTCGACCTAGCGCTATA
AcOo      TAACTATAGGATTGTGTCATTGCATTTGGCTGGGATATCCTCAATGGCTGGAGCTATTAACTTTATTGTGACGTTGTATTTGGTTCGACCGAACGCTATA
AcTu      AGACCTTGCTATTTTTGCTTTACATTTAGGGGGAATTTCATCAATTGCTGCTAGATTGAATTTTTGTTCAACAGCTATTAACATGCGTCAAAGAGAGCGG
AdCo      ????????????????????????????????????????????????????????????????????????????????????????????????????
AlJa      TGATTTGGCGATTTTTTCTCTTCATCTTGCTGGTGCTTCTTCTATTCTTGGGGCTATTAATTTTATTTCTACCGTTGGGAATATACGGTCTGTTGGGTTG
AmPl      TGATTTAATAATTCTAGGCCTTCATTTGGCGGGGATTAGATCTTCTGCTGCTTCTATCAATTATTTAGTAACTTTTTTAAATGTTCGAAGAAAGTCTTTT
AnAn      AGATTTGGCCATTTTTTCTTTACATCTTGCTGGTGCTTCATCTATCTTAGGCGCTATTAATTTTATTTCTACTGTTGGTAATATGCGATCTCCTGGGTTA
AnCy      GGATTTGGCCATTTTTTCTTTACATCTTGCTGGTGCTTCATCTATTTTAGGCGCTATTAATTTTATTTCTACTGTTGGTAATATGCGATCTCCTGGGTTA
AnDi      GGATGTTGTTATTTTTTCTCTTCATATTGCTGGGTTTGGTTCCATGATAAGGTCTTTGAACTTTATATGTACTATGATTACATGTCGGTTTTATGCCCTA
AnOv      AGATATAGTAATTTTGGCTTTGCATATTGCTGGATTTGGTTCTATAATAAGGTCATTAAATTTTATGTGTACTATTATTAGGGCACGGTTTTTTGGTTTA
AnSp      AGACTCTAGGATTTTGTCATTGCATGTAGCTGGTGCAGCGTCTTTGGCAAGATCTATTAATTTTTTAGTAAGTGTTAAGAATAGAAAATTGTAATCAGTA
AnTr      AGATATAGTGACTCTATCTTTACATGTTGCTGGGTTCGGGTCCATAATAAGGTCGTTGAATTTTATGTGTACGGTGATTAGTGCTCGGTTCTTTGCCTTA
ArIr      AGATTTGATAATCTTGGGTCTTCATTTGGCGGGGATTAGGTCATCTGCCGCTTCAATTAACTATTTAGTTACTTTCTTAAATGTTCGAAGAAAGACATTT
AsCfrCa   GGATTATGGGATTTTATCATTACATTTAGCTGGACTTTCTTCAATATTAGGAGCAATAAATTTTTTAACGACTATCGTGTGCTTCAAACCTTCCAACATA
AsSp      TGATTTGGTTATTTTTTCTCTTCATATTGCAGGTGTTAGTTCGATGATGAGTTCTTTAAATTTTATAAGGACAGTGGCAAGGTGTCGTTTTTATGCGTTG
BaBa      TGATTTAGTGGTTTTTTCTTTACATGTTGCCGGAATGGGCTCAATTATAAGTTCAAGTAATTTTATAAGGAGGGCTTCTGGGGCCCGGTTTTTTAATTTA
BaCfrSe   GGATCTTGTGATTTTTCCT?TACATATTGCTGGATTTGGGTCTATTATAACTTCTCTAAACTTTATAACGACAATTGTTAGAGGGCGATTTTATGGGATG
BaPa      AGACTTGTTGATTTTTTCATTGCATATTGCAGGGTTTGGGTCTATTATAAGGTCTATAAACTTCATAAGGACGGTTATTGGCTGCCGTTTTGCTGGTATA
BaRe      GGATCTTGTAATTTTTGCTTTGCATATTGCTGGGTTTGGCTCTATTATAAGGTCTTTAAACTTCATAAGAACTATCGGAGGGGCCCGGTTTTATGGGTTA
CaSp      TGATTTTGTAATTTTATCTCTTCATTTAGGTGGTGTGTCTTCTATTTTAGCTTCTATTAATTTTGTGGTAACTTCTCTTTGCATGCGTGTTGAAGCTTTA
CaVa      GGATTTTGTTATTTTGGCTTTGCATGTATCTGGTGCTTCTTCTGTATTAGGTGCTATAAATTTTTTGACTACAATTATTTGTTTTAAGCATTCAGGTATG
CeEd      GGATTTGGCTATTTTTGCCTTACATCTAGGGGGTATTTCTTCTATTGCGGCCAGGCTAAACTTTTGTTCAACCGCTATCAACATACGCCAAAGGCAGCGG
ChBr      AGATTTGATAATCTTGGGGTTGCATTTGGCTGGGGTGAGTTCCTCTGCCGCTTCCATTAATTACTTGGTCACTTTTATAAATGTTCGAGGTCTTGCTTAT
ChFa      GGACATGGTGATTTTAGGGTTACATTTGGCCGGGGTTAGGTCTACTGCTGGTTCGGTAAATTACCTAGTTACTTTTTTAAATGTACGAGGCAAGTCATAT
ChIs      AGACATAGTAATCTTAGGGTTGCATTTGTCTGGGGTAAGCTCTACTGCTGGGGCGATTAATTATCTGGTTACTTTTTTAAACATACGCGGAAAGTCCTAT
ChLi      GGATATAGTTATTTTAGGGCTTCACTTGGCGGGGGTTAGGTCTACTGCTGGTGCCATTAATTACTTAGTTACCTTTTTAAATCTTCGTGGTAAGGCGTAT
ChMu      GGATATAGTAATTCTGGGGTTGCATCTTCCTGGGGTGAGTTCTTCTGCGGCCTCTATTAATTACTTAGTGTCTTTTCTAAACTTGCGGGGAAAGGCTTTT
ClSp      GGATTATGTTATTTTTTCTTTACATGTTGGTGGCATGTCTTCGATTTTATCTTCTATTAATTTTGCAACAACTGGTTTATGTATACGCCCTGGTGTGATA
CoCa      AGACTTAGCTATTTTTTCTTTACACTTAGGGGGTGTTTCTTCTATTGCGGCTAGATTGAATTTTGCTACAACTGGGTTAAACATGCGTCAGGAGAAGCGG
CoFl      AGATTTAGCTATTTTCTCTCTTCATTTAGGGGGTATTTCTTCAATTTTAGCTTCAATTAATTTTGTTGTCACTAGATTTTGTATGCGTCCTGGAGCTCAA
CrAn      AGACCTTGCAATTTTAAGCCTTCACCTTGCCGGTATTAGCTCTATTTTCAGGTCAATTAATTTTATAGTAACGATTAGAAATATGCGATCTGTTGGGGGC
CrAr      AGACCTTGCAATTCTAAGCCTTCATTTAGCTGGAATTAGGTCTATTTTTAGGTCAATTAATTTCATAGTAACTATTAAAAATATGCGATCTGTCGGTGGG
CrGi      AGACCTTGCAATTCTAAGCCTTCACCTTGCTGGTATTAGCTCTATTTTCAGGTCAATTAATTTCATAGTAACGATTAGAAATATGCGATCTGTTGGGGGC
CrHo      AGATCTTGCAATTTTAAGCCTGCATTTAGCTGGTATTAGATCTATTTTTAGGTCAATTAATTTTATAGTAACTATTAGAAACATACGATCTGTTGGGGGC
CrIr      AGACCTTGCTATTTTAAGGCTGCATTTGGCTGGTATTAGCTCTATTTTTAGATCAATTAATTTTATAGTGACCATCAGAAATATGCGGTCTGTTGGCGGG
CrPl      AGATTTGGCTATTTTCTCTTTACACCTTGCTGGTGCTTCATCAATTTTGGGTGCCATCAATTTTATTTCTACTGTTGGAAATATACGATCACCAGGTTTG
CrSi      GGACCTTGCAATTTTAAGTTTACACCTAGCTGGTATTAGCTCTATTTTCAGGTCAATTAATTTTATAGTAACAATTAGAAATATACGATCTGTTGGGGGC
CrVi      GGATTTTGCCATTTTAAGGTTACACTTAGCAGGTATTAGGTCTATTTTCAGGTCTATTAATTTTATAGTAACCATTAGAAACATGCGATCTGTTGGGGGT
CuRo      GGATTATAGGTTGTTTTCGTTACATTTAGCTGGGGCATCATCTTTGGTCGGAGCTTTGAATTTTACAACAACTATTATTAATTTTAAAAAGTTGGGGGCT
DonSp     GGAGTTTATAATTTTAGGCCTTCATATTGCAGGTTTATCATCGATTTTCGCGAGAATTAATTTCGTCACTACGGGGGCTAATATACGGCCTGAGGGAGTT
DosSp     AGATTACGTAATTTTTTCTTTACATGTTGGAGGGGTATCTTCTATTTTAGCTTCTTTAAATTTTGTCACTACTGCATCAATAATGCGGCCTGGGATTATG
DrBu      AGATTTTCTAATTTTATCTCTTCATATCGGTGGAGCTTCTTCTATTATAGCTTCTATTAATTTTTATAGAACATGAGGAAATATACGTGCCGGGTGTCAT
DrSt      AGATTTTTTAATTTTATCTCTACATATTGGGGGAGCTTCTTCAATTATGGCTTCTATTAACTTTTATAGGACATGAGGTAATATACGTGCCGGGTGCCAT
EnDi      GGATTATGGGATTTTTTCTATGCATTTAGCTGGTGCTTCTTCTATTTTAGGAGCTGCTAATTTTGTCACTACAATGATTAACATACGTCCCGGAGTTATG
EpToRa    GGATTTGGCTATTTTTTCTTTACATCTTGCTGGTGCTTCTTCTATTTTAGGGGCTATTAATTTTATTTCTACTGTTGGAAATATGCGATCTCCTGGGTTA
GaAl      ????????????????????????????????????????????????????????????????????????????????????????????????????
GeGe      AGATTATTTAATTTTATCGTTACATGTGGGTGGGGCCTCTTCTATTATGTCTTCTATTAATTTTGCTGCTACTGGATTATGTATACGTCCTGAAATTATA
GrEb      TGATTGAGTTATTTTCTCACTTCATTTGGCTGGTGTATCATCTATTTTAGGAGCAGTGAATTTTATTAGAACTGTAATCAATATACGTTCTGAGGGATTA
HaRu      AGACTTGGCAATTTTTTCACTTCACCTAGCCGGAATCTCCTCAATCCTGGGGGCAGTCAACTTCATCACCACTGTCATAAACATACGAGTAAAAGCTCAA
HiAr      GGATTTTGTGATTTTTTCAATTCATGTTGCGGGGGCCTCTTCTATTGCTGGGGCTTTAAATTTCTTAACTACGGGGATTAATATGCGCTTAAAAACAATA
HyCu      TGATTTAGCTATTTTTTCTTTACATCTTGCTGGTGCTTCTTCTATTTTGGGTGCTATTAACTTCATTTCTACTGTGGGGAATATGCGATCGCCTGGGCTA
HyHy      TGATACAAGAGTCATATCTTTACACATTGCTGGAATTAGATCTATTTTTAGCTCAATGAATTTTGTAGTCAGA------GCTCATAAAATGCGGATGGTT
HySc      TGATTTAGCTATTTTTTCCTTACATCTTGCTGGTGCTTCTTCTATTTTGGGTGCTATTAATTTTATCTCTACTGTGGGGAATATGCGCTCTCCCGGGCTA
InJa      GGATTTAGCCATTTTTTCATTACATTTGGCTGGTGCTTCTTCTATTTTAGGTGCTATCAACTTTATTTCTACTGTTGGGAATATGCGATCTCCTGGGGTG
IsSp      GGATATTGTGGTTTGTGGGTTGCACTTAGCAGGGGTCGGTTCTATCTTTGCTTCAATTAATTTTATTGTGACG------GTGAGTAATATAAATTTAACT
KaTu      TGACTTAGCTATTTTTTCTTTACATTTAGCTGGAGTATCGTCTATTTTAGGGGCTGTTAATTTTATTACTACAATTGTAAATATACGAAGAGAAGGGATA
LaGr      TGATGTCCTTATTTTTTCTTTGCATTTGGCTGGGATTTCGTCAATTTTGGGTTCATTGAATTTTATTACGACTGTTGTTAATATACATGCTGATGTTTTA
LaOr      GGATTTAGCTATTTTTTCTTTACATCTTGCTGGTGCCTCTTCTATTTTGGGGGCTATTAATTTTATTTCTACTGTGGGGAATATACGATCTCCTGGATTG
LaSp      GGACATGGCAATTTTTTCTCTACATTTAGGTGGGGTATCATCTATTGCTGCCAGCTTGAACTTCGCAAGGACTTGTGTAAATATGCGGCAGGGTGATCGA
LiLi      TGATTTGGTGATTTTTTCTATCCATTTATCGGGGGTCTCGTCTATTTTGGCGTCTATCAATTTTTTAGTAACGGTAAAAAATTGTCCTGTAAAGGCGCTT
LimariaSp TGATTTAACTATTTTTTCCTTGCATTTGGCGGGGATCTCGTCAATATCGGGGGCCATTAACTTCTTAACTACTATCTACAATTGTCGTCCCTTGGCTATA
LimaSp    TGACTTAACGATTTTTTCCCTTCATTTAGCTGGAATTTCTTCTATGTCTGGAGCTATTAATTTTTTAACTACAATTTATAGCTGTCGTCCTATGGCTATA
LiPaGa    TGATTTAACAATCTTTTCGTTGCATTTGGCAGGTATTTCTTCGATGTCAGGTGCCATTAACTTCTTGACTACTGTCTATAATTGTCGTCCCTCGGCCATA
LoLa      TGATATAACTATTTTTTCTTTACATCTAGCTGGGTTGTCATCAATTTTGGGGGCCATTAATTTTTACTCTACTATTTATAATATGCGTCCGGACGGGATT
LuDi      AGATATGACTATTTTTTCTTTGCATTTGGCTGGGCTATCTTCAATTTTAGGTGCTATCAATTTTTATTCTACTATTTTTAATATGCGTCCTGATGGAATT
LuHe      AGATTTGGCTATTTTTTCTTTACATTTGGGGGGGGTTTCTTCTATTGCTGCTAGATTGAATTTTGCTACTACTGGGTTGAATATGCGGCAAGAGAAGCGG
MaCo      GGACTATGTTATTTTCTCACTACACGTGGGAGGTCTATCGTCTATTCTAGCATCAATTAATTTCTTTACTACTTTCGCTAGAATGCGTTTAGGAATAATA
MaLi      GGACTATGTTATTTTCTCATTACACGTAGGAGGTTTATCGTCTATTTTAGCATCAATTAATTTTTTTACTACTTTTGCTAGAATGCGTCTAGGAATAATA
MeLu      GGATTATTTAATTTTATCTTTACATGTAGGTGGTGCCTCTTCTATTATATCTGGTATTAATTTTACTACTACAGCTATTTGTATGCGTCCAGGAGTTATA
MeMe      AGATTATTTAATTTTATCTCTACATGTAGGTGGTGCTTCTTCTATTATGTCTGGTATTAACTTTACTACTACAGCTATTTGTATACGTCCAGGAGTTATA
MePe      AGATTATTTAATTTTATCTCTACATGTAGGTGGTGCTTCTTCTATTATGTCTGGTATTAACTTTACTACTACAGCTATTTGTATACGTCCAGGAGTTATA
MeSp      GGATTATGTTATTTTTTCTCTTCATGTGGGTGGTGCATCTTCTATTTTGGCGTCAATTAATTTCGTTAGAACTAGTTTCTTGATGCGTCCGGGTGTTATG
MiNo      CGACATGGTTATTTTGGGACTTCATTTAGCTGGGGTCAGATCTACTGCTGGTGCTATTAACTACTTGGTTACATTTTTAAATCTCCGGGGCAAGGCGTAT
MiYe      GGATATGGTAATTCTAGGATTGCACCTGTCTGGGGTTAGTTCTACTGCCGGGGCAATTAACTACCTAGTTACTTTTCTGAATATGCGTGGTAAAAGGTAT
MoSp      TGACATATCTTTATTTTCTTTACATTTGGCAGGTGCTTCTTCTATTGGTGGATCTATTAACTTTTTAACTAGTATAAAAAATATGCCGGTGGAGGTAATG
MuSe      AGACATCTTAATTACTTCATTACACGCAATTGGTCTTAGTTCATTAGTAGGGGCTATTAATTTTGGGTGTACTAATAAAAACATACCTGTTCCTAAAATG
MyAr      AGACTTTTTAATTTTATCCCTTCATATTGGAGGGGCTTCATCTATTATAGCTTCTCTAAATTTTTATAGAACTTGGGGTAACATGCGTGCAGGATGTCAC
MyEd      AGATGTTCTTATTGTGTCCTTGCATTTAGCTGGGTTAAGTTCTTTGGTGGGTGCTATTAATTTTGCTAGTACCAACAAAAACATACCAGTTTTAGAGATA
MyGa      AGATGTTCTTATTGTGTCTTTGCATTTAGCTGGGTTAAGTTCTTTGGTGGGTGCTATTAATTTTGCTAGTACCAACAAAAACATACCAGTTTTAGAGATA
MoPh      AGACATATCTTTGTTTTCTCTTCATTTGGCTGGTGCTTCTTCTATTGGGGGTTCTATTAACTTTTTAACTAGTATGAAAAACATGCCTGTGAACAGTATA
MySp      AGATTTAGCAATTCTATCATTGCACTTGGCAGGTTCTGGCTCATTAATGGGTTCAATTAATTTTATAACTTCTAATAAAAATCTTCCCGTAGACAAGATA
MyTr      AGATGTTCTTATTGTGTCACTACATCTAGCTGGGCTCAGCTCTCTAGTGGGGGCTATTAACTTTGCTAGGACCAATAAAAATATGCCAGTGTTAGAAATG
NeCo      GGATTTTAGAGTTATGTCCCTTCATGTTGCCGGGGTTAGGTCTATTTTTAGGTCTATGAATTTTATTGTGACG------ATGTTTAATATACGGATAATT
NuCo      TGACTTGGCTTGTTTTTCATTACACCTTTCGGGGTTGTCTTCGTTGTTAGCGGCAGCTAATTTTATGGTCTCTACTGTTATGATGCGCCCAAATGATCAA
NuDe      AGACTTAGGAATTTTCTCCCTACATTTAGCCGGGGCTTCTTCTATTTTAGCTTCAGTTAATTTTATCACCACAGTAATCAATATACGAGTTAACGGTATA
NuNu      AGACTTAGCAATCTTTTCCCTGCACCTAGCCGGTGCGTCGTCAATCCTAGCCTCAGTCAACTTTATTACAACAGTAATCAACATACGGGTAGACGGGATT
NuSp      TGATTTAGCAATTTTTTCTCTTCATTTAGCAGGGGCCTCTTCAATTTTAGCCTCTATTAATTTTATCACAACAGTAATTAATATACGAGTTCAGGGAATA
OsEd      GGATTTGGCAATTTTAAGATTACACTTAGCTGGGATTAGTTCAATTTTTAGTTCAATTAACTTTATAGTTACA------ATTACGAATATACGATCGGTG
PaCa      AGATATAGTGATCCTAGGGTTGCATTTGTCTGGGGTTAGTTCTACCGCCGGGGCGATTAACTATTTAGTAACCTTTCTTAATATGCGTGGAAAGAGGTAC
PaEu      GGACTATGTAATTCTTTCTCTTCATGTGGGTGGTGCTTCTTCAATTATGGCGTCCATCAATTTTCTTATTACGAGTGTTAGGATGCGGACAGGTGTGATG
PaPi      GGACTACATAATTCTTTCCATTCATGTAGCAGGAGCTTCTTCTTTGTTTGGTGCTATTAACTTTATGAGTTCGGTAATCAATATGGTGGTAAAGGGGGTA
PaSp      GGATATGCTTATTTTGTCACTTCATTTGGCAGGTGTGAGTTCTACGGCGGCAGCTATTAATTATATAGTTACTTTTCTGAACTGTCGGGGGGGGATGTTT
PeCl      AGATATGGTTATCTTAGGGCTGCATTTGGCTGGGGTAAGTTCTTCTGCCGCTTCTATTAATTACTTAGTTACTTTCATAAATGTTCGGGGTCTTGCTTAC
PeJa      TGATTTGATGATTTTGGGGCTTCATTTGGCGGGGATTAGTTCTTCGGCTGAATCTATTAACTATTTAGTCACTTTCTTAAATGTGCGAAGTAAGTCTTTT
PiAl      TGATTTAACAATTTTTTCTCTTCATTTGGCCGGGGTGGGGTCAATTTTTGGCTCTATTAACTTCATTGTGACGGTTCGCGCTATAAAGTTAGTGGAGATA
PiFu      AGACCTGACGATTTTCTCGCTGCATTTGGCTGGAGTCGGATCTATTTTTGGGTCTATCAATTTTATCGGGACGGTGCGGGGTATAAAGTTGGTTGATATG
PiMu      AGATCTAGCGATTTTTTCTTTACATTTAGCTGGATTGGCCTCTATTTTCGGGGGCATTAATTTTATTGTTACGGCTCAAAACATGCGTCGAATAGAAAGT
PinMac    TGATTTAACAATTTTTTCTCTTCATTTGGCCGGGGTGGGGTCAATTTTTGGCTCTATTAACTTCATTGTGACGGTTCGCGCTATAAAGTTAGTGGAGATA
PinMax    AGATTTGACAATTTTTTCTCTCCATCTGGCTGGGGTTGGTTCCATCTTTGGTTCTATTAACTTTATTGTCACAGTTCGTGCCATTAAGTTGACTGACCTT
PiSp      TGATTATTTAATTTTTTCCCTCCATGTCGGTGGTGCTTCCTCTATTATGTCTGGGATTAACTTTACGACTACCAGGATTTGTATACGCCCAGGGGTGATG
PlCo      GGATTTAGCTATCTTTTCTTTACATCTTGCAGGTGCTTCTTCTATTTTGGGGGCTATTAATTTTATCTCTACTGTGGGGAATATGCGATCTCCAGGATTG
PlMa      GGACATGGTTATTTTAGGGCTGCATTTGGCTGGGGTAAGGTCTTCTGCTGCTTCTATTAATTATTTAGTTACTTTTTTAAATGTTCGGGGCCTTGCTTAT
PsCo      GGATTTGGCTATTTTTTCTTTGCATCTTGCTGGTGCTTCGTCAATTTTAGGTGCTATTAATTTTATTTCTACTGTTGGAAATATGCGATCTCCAGGTTTA
PtHi      GGATTTAGCTGTGGTGTCGTTACATTTAGCAGGGTTAGGTTCTGTTGTGGCTTCAATTAATTTTATTGTTACAGTGCGAAATGGAAAACCCCGATTGTTT
PyGr      AGATTTGGCTATTTTTTCTTTACACCTTGCTGGAGCTTCGTCAATTTTGGGTGCTATTAACTTTATTTCCACTGCTGGGAATATACGTTCTCCTGGTTTG
QuQu      AGATTTGGCTATTTTTTCTTTGCATCTTGCAGGAGCATCTTCTATTTTGGGGGCTATTAATTTTATTTCTACTGTTGGTAACATGCGGTCTCCTGGGTTG
SaMo      GGACTTGGCTATTTTAAGTCTGCATTTAGCTGGGCTTAGGTCGATTTTTAGGTCAATTAACTTTATGGTGACT------ATTAAAAATATACGTTCTGTA
SiCo      GGATTATGGAATTTTTTCTATGCATTTGGCAGGTGCTTCTTCTATTTTAGGTGCTGCTAATTTTGTTACTACTATAATTAATATGCGACCAGGAGTTATG
SiLo      AGACTTGGCTATTTTTTCTCTTCATATAGCTGGTGCGGCTTCTATTTTAGGGGCTATTAATTTTATTACAACTATTATTAATATACGAAGCAAAGCTATT
SolemSp   AGATCTAACAATTTTCTCACTACATTTAGCGGGTGCCTCATCAATTATAGCATCAATTAATTTTATTACAACAGCAAT??????????????????????
SpGa      AGACATGATGGTGTTGGGCCTTCATCTGGCCGGGGTGAGTTCGACTGCGGGGGCGATTAATTATATTACTACCTTTCTTAACGGGCGTGGAAACGCGTAT
SpSp      GGATTACGCTATCTTGTCTCTTCACGTTGGTGGTGTTTCTTCTATTTTAGCTTCACTTAATTTTCTTACTACTTTTCTTTCTATACGACTGAAAATTATA
StLa      GGATTTGGTTATTTTTTCTCTACATGTAGCAGGGTTTGGTTCAATTATAAGGTCTATCAATTTTATAAGGACTATTTATGGTAATCGTTTTTATGGGATA
ThCl      AGACCTTGCAATTTTTTCTTTACACTTAGCTGGGGTTTCTTCTATTTTAGGGGCTGTGAACTTTATTACAACCATTATTAACATACGTTGACGAGGTATA
ThDi      AGATTTTATTATTTTTTCTTTACATATAGCGGGGGCTGGTTCGGTTATTGGGGCTATCAATTTTATGAGTACAATTATTAATGTTCGAAGTCAGGGGTTT
TiOv      GGATTACGTAATTTTTTCGTTACATGTAGGTGGTATTTCTTCTATTTTGTCTTCTATTAATTTCTTCTCCACTAGAATTCTAATACGCCCTGGGGTTTTG
TrDe      AGATCTTGCTATTTTTTCTTTACATTTAGGTGGTGCTTCTTCTATTGCGGCCAGGTTAAATTTTGCAAGGACTGTAGCTAATATGCGACATCAAAAACGA
TrMa      AGATCTTGCCATTTTTTCCCTTCACTTAGGCGGTGCCTCATCTATTGCAGCCAGGTTAAATTTTGCAAGGACTGTGGCTAATATACGGCATCAAAAACGT
TrSq      AGATCTTGCTATTTTTTCGCTTCATCTTGGGGGTGCTTCTTCTATTGCAGCTAGGTTAAATTTTGCAAGGACTGTAGCTAATATACGCCATCAAAAACGT
UnCr      AGATTTGGCTATTTTTTCTTTACATCTTGCTGGTGCTTCATCTATTTTGGGGGCTATTAATTTTATCTCTACTGTTGGGAATATACGATCTCCTGGGTTA
UnPi      AGATTTGGCTATTTTTTCTTTGCATCTTGCTGGTGCTTCTTCTATTTTGGGTGCTATTAATTTCATCTCTACCGTTGGAAATATGCGATCTCCTGGGTTA
UnTu      GGATTTGGCTATTTTTTCTTTGCATCTTGCAGGTGCTTCTTCTATTTTGGGTGCTATTAACTTTATTTCTACTGTTGGTAATATGCGATCTCCTGGTTTG
VeCa      GGATTATGTTATTTTTTCTCTCCATATTGGTGGTATATCTTCTATTTTGGCTTCTCTTAATTTTGTAACTACTAGATTTTGTATACGTCCTGGTGTGATA
VeEl      GGATTTGGCCATTTTTTCTTTACACCTTGCTGGTGCTTCTTCTATTTTGGGGGCTATTAATTTTATTTCTACTGTTGGAAATATGCGGTCCCCTGGATTA
VePh      GGATTATGTAATTTTTTCTCTCCACGTAGGTGGTGTCTCTTCAATTTTAGCTTCTATTAATTTTGTAATTACTACATCATTGATGCGAACAGGTGTCATG

AbLo      GCGCCTCAGCGTACTACATTATTTGTAGTTTCTGTTATTATCACTTCGTTTTTATTGGTTGTAGCTATGCCAGTTTTAGCTGCTGGACTAACAATGCTTT
AcBu      ATTGCGGAGCGTATTCCCCTTTATGGATGGTCTATTGCTGTGACTAGAGTTTTACTGTTAGTGTCAGTACCGGTTTTAGCTGGGGCTTTGACCATGCTTA
AcEx      ATTGCGGAACGTATTCCTCTTTATGGATGGTCTATTGCTGTGACTAGAGTTTTACTACTGGTGTCAGTACCTGTTTTAGCTGGGGCTTTGACTATGCTTA
AcOo      ATTGCGGAGCGTATTCCCCTTTACGGATGGTCTATTGCTGTGACCAGAGTTTTACTGTTAGTGTCAGTACCAGTATTCGCTGGGGCTTTGACCATGCTTA
AcTu      TGAATTCATAAGATTCCAATGCTACCAATTTCTTTAGCAATTACAGCTCTTTTATTGATTGTAGCAATGCCCGTTTTAGCCGGCGCTTTAACAATATTAC
AdCo      ????????????????????????????????????????????????????????????????????????????????????????????????????
AlJa      GTGGCTGAGCGAATTCCTTTGTTTGTGTGGGCTGTTAC??????????????????????????????????????????????????????????????
AmPl      AAGGCTGAATTCTCTCCGCCTTTTGTTTGGGCTCTTTCTGTAACTAGGTTTTTATTGTTAGTATCTTTGCCTGTATTAGCTGGTGGGTTGACTATGTTAA
AnAn      GTTGCTGAGCGAATTCCTTTGTTTGTTTGGGCCGTTGCTGTGACAGCTGTGTTGTTGGTCGCTGCTTTACCAGTCTTGGCTGGTGCTATTACAATGTTGT
AnCy      GTTGCTGAACGAATTCCTTTGTTTGTTTGGGCTGTTGCTGTGACAGCTGTGTTGTTGGTTGCTGCTTTACCAGTTTTGGCTGGTGCTATTACAATGTTGT
AnDi      ATTCCTGAGCGGATGCCTATTTTTAGTTGGTCAATATTTGTTACGTCTTGATTATTGTTGTTTTCTTTGCCGGTGTTAGCTGGGGGGTTGACTATGCTTT
AnOv      ATTGCTGAGCGTTTGCCAATTTTTATTTGGGCAATATTTGTTACATCGTGGCTTTTGTTGTTTTCTTTACCGGTGTTGGCAGGTGGCTTGACCATGCTTT
AnSp      AATCCAGAGACTCTTTCTCTTTTTATTCAAGCTATTAGTGTGACTATGTTCTTGTTATTAGGCTCGCTGCCTGTTTTGGCCGGAGGTTTAACTATACTTC
AnTr      ATTGCTGAGCGTATGCCGATTTTTATTTGGGCCATGTTTGTGACGTCTTGACTGTTGTTGTTCTCTTTGCCAGTATTGGCGGGTGGATTAACTATATTAT
ArIr      AAAGCTGAGTATTGCCCCCCTTTCGTTTGGGCGCTTTCTGTTACGAGGTTCTTACTGTTGGTTTCCCTTCCAGTTTTAGCTGGGGGGCTAACTATGCTGA
AsCfrCa   TCTTTGTCTAAGTACCCCATATTTATTTGGTCTTTAGGTATTACATCATTTCTACTTATTTTTGCTGTTCCAGTACTTGCAGCTGCTATTACAATACTTT
AsSp      TTACCCGAGCGTATGCCGGTGTTTATTTGGGGTATATTTGTTACTAGGTGGTTGTTGTTATTTTCTTTGCCGGTTTTAGCTGGTGGGTTAACAATATTAA
BaBa      CTGCCTGAGCGGATGCCTGTATTTGTTTGGTCAATATTTGTTGGGTCGTGGTTATTATTATTATCTTTACCAGTTTTAGCTGGTGGGCTAACAATAATAA
BaCfrSe   ATCCCAGAGCGGATGCCTGTTTTTATTTGGGCTATGTTTGTGACTTCTTGGCTGTTATTATTCTCTTTGCCAGTTTTGGCGGGGGGTTTAACAATGTTGT
BaPa      ATCCCCGAACGCTTACCAGTTTTTATTTGGGGTATTTTTGTGACTTCTTGGCTTCTTTTGTTTTCCTTACCAGTTTTAGCTGGTGGGTTGTGTATCTTAT
BaRe      ATTCCTGAGCGAATGCCTATTTTTATTTGGGCCATGTTTGTTACTTCTTGATTACTATTATTTTCTCTCCCGGTTCTTGCTGGGGGTCTGACTATATTAT
CaSp      TCACTATTGCGTGTGACTATATTTGTTTGGTGTGTAGCTGTTACTGGATTTTTGTTAATTATTGCTATACCTGTTTTGGCTGGGAGATTAACAATATTAT
CaVa      TCTTTTGCTAAGTATCCTATGTTTATTTGAGCTATAGGGGTAACTTCTGTCTTGCTAACGTTTTCTATTCCTGTTTTGGCGGCAGCTGTTACGATGTTGT
CeEd      TGGGTTCACAAAATCCCTATACTACCTATTTCTTTAGCTATTACAGCCCTACTATTGATTATCGCGATGCCGGTGCTGGCTGGTGCGCTTACTATACTCC
ChBr      AAGGCGGAGTTTGCCCCCCCGTTTGCGTGGGCTCTAACTGTTACTAGAGTTTTATTGTTAATTTCTATTCCTGTGTTGGCGGGGGGGTTAACAATGTTAA
ChFa      AAGGCAGAGTTTTGTCCTCCTTTTGTCTGGGCTTTATCAGTAACGAGGTTTTTGTTGGTGGTGTCTTTGCCTATCTTAGCAGGGGGTTTAACTATGTTAA
ChIs      AAGGCGGAGTTTTGTCCGCCCTTCGTTTGGGCTTTAGCCGTAACGAGTTTTTTGCTAATAATATCTCTTCCTGTTCTAGCTGGGGGGCTGACAATATTAA
ChLi      AAGGCTGAGTTTTGCCCTCCGTTTGTTTGGGCTTTGGCTGTCACTAGGTTCTTGTTGGTGGCCTCTCTTCCTGTTTTGGGGGGTGGTTTAACCATGTTGA
ChMu      AAGGCCGAGTTTGCTCCTCCCTTTGTGTGGGCTGTGAGGGTAACTAGGTTCTTATTGTTGGTCTCCCTTCCGGTGTTGGCGGGGGGTTTAACAATGCTTA
ClSp      ACTTTATTGCGCACTAGAATATTTGTTTGGTGTGTGTCTGTGACTAGATTATTGTTAGTAATTGCTATACCTGTTTTGGCTGCTGGATTAACTATACTTT
CoCa      GATCTTCATAAAATCCCAATGCTACCTGTGTCCTTGATTATTACTGCTTTACTTCTAATTGTGGCAATACCTGTTTTGGCTGGGGCCTTAACTATGTTAT
CoFl      AAACTAATCCGGACTACAATGTTTATTTGATGTATTGTTGTAACTGGAATTTTGTTGATTATTGCAATGCCTGTATTAGCTGGGGCTCTTACTATGTTAT
CrAn      CATTTACTAGCACTATTTCCC------TGATCTATTAAGGTTACTTCATTCTTGCTTTTGACTACTCTCCCAGTGTTAGCTGGAGGTCTTACTATGCTTT
CrAr      CATTTGTTGGCGCTATTTCCA------TGATCTATCAAAGTCACATCATTTTTACTTTTAACAACCCTTCCGGTACTAGCTGGAGGTCTTACCATGCTTT
CrGi      CATTTACTAGCACTATTCCCT------TGATCTATTAAGGTTACTTCATTCTTGCTTTTGACTACTCTCCCAGTGTTAGCTGGAGGTCTTACTATACTTT
CrHo      CATTTGTTAGCGCTATTTCCA------TGATCTATTAAGGTTACGTCATTCTTGCTTTTGACTACTCTTCCAGTATTGGCGGGGGGTCTTACTATGCTTT
CrIr      CATTTACTAGCATTATTCCCC------TGGTCTATTAAGGTCACATCATTTTTGCTTTTAACCACTCTTCCAGTATTGGCAGGGGGCCTTACTATACTCC
CrPl      GTTGCTGAACGAATCCCCTTATTTGTTTGAGCTGTAACGGTGACAGCTGTCCTGTTGGTTGCTGCTTTACCAGTTTTAGCGGGTGCTATTACAATGTTGC
CrSi      CATTTATTGGCGCTGTTTCCC------TGATCTATTAAGGTTACTTCATTTCTACTTTTAACTACTCTTCCAGTGTTAGCTGGGGGCCTTACTATGCTTT
CrVi      CACATATTAGCACTTTTCCCT------TGGTCAATTAAAGTGACATCATTCCTGCTGCTTACCACGCTACCTGTTCTAGCTGGCGGGCTTACTATGCTCC
CuRo      TCTTGGCAAGGGTTAACTTTATTTGTTTGATCTGTTTATATTACAGCTTTTTTACTAATTGGGGCTATACCACTTTTGGGTGGTGCAGTAACAATGCTAA
DonSp     GCGCCGCAACGTACAACTTTATTTGTTGTGTCAGTTATTATTACGTCATTTTTACTTGTTGCGGCTATGCCTGTTTTGGCTGCAGCATTAACTATATTAT
DosSp     AGGTTACAGCGCACTTCAATATTAGTCTGGTGTATAGGTGTTACTGGGTTTTTATTGATTGTAGCTATACCGGTGTTAGCAGGTGCTTTAACTATACTTT
DrBu      CAGTTTTATCGGGTGCCTTTGTTTTGTACTTCTATTGGTGTTACAAGTTTTCTTTTAATTTTAGCAATACCTGTTTTAGCCGGTGCCTTAACAATGCTCT
DrSt      CAATTTTATCGGGTGCCTTTATTCTGCACGTCTATCGGTGTAACTAGGTTTCTTCTAATTTTAGCAATGCCTGTACTGGCTGGGGCTTTAACCATACTAT
EnDi      GAATTGAAGCGGGTTAGACTATTTGTTTGGTCTGTTGCTATTACTGCGTTTCTGTTGGTTCTAGCTATGCCCGTCTTAGCTGGTGCTTTAACTATGTTGT
EpToRa    GTTGCTGAGCGGATTCCTTTGTTTGTGTGGGCTGTTACTGTGACAGCAGTTTTGTTGGTTGCAGCATTGCCTGTTTTGGCCGGTGCTATTACAATATTGC
GaAl      ????????????????????????????????????????????????????????????????????????????????????????????????????
GeGe      ATTATACCTCGAACTACTATATTTGTTTGATGTGTTTGTGTTACTGGATTTTTATTATTATGTGCTATGCCAGTTTTAGCTGCTGCTTTAACTATATTAA
GrEb      ATTTTAGAACGAATTCCTTTATTCGTATGATCAGTAAAGATTACAGCAATTCTCTTATTACTATCTTTACCTGTATTAGCAGGTGCTATTACTATGTTAT
HaRu      CCGTTAGAGCGAATGCCTTTATTTGTATGATCAGTAAAAATCACAGCCATCCTCCTTCTTCTCTCCCTCCCAGTACTTGCTGGCGCAATTACAATGCTAC
HiAr      GAATTAAAGCGAATGCCGTTATTTGTCTGGTCTATTTTAGTAACTGCTTTTTTACTTGTTTTAGCAATGCCTGTTTTAGCTGGTGCAGTTACAATACTTT
HyCu      GTTGCTGAGCGTATTCCTTTGTTTGTGTGGGCTGTGACGGTGACAGCGATTTTATTGGTTGCGGCTTTGCCTGTTTTGGCTGGAGCTATTACGATGTTGC
HyHy      CATGGACACATACTTAATCTTTTTCCGTGGGGTGTAAGAGTGACTTCTATTTTGTTACTAGGAGCTTTGCCTGTTTTGGCAGGGGGGCTGACTATGTTAT
HySc      GTTGCTGAACGTATTCCTTTGTTTGTGTGGGCTGTAACGGTGACAGCAATTTTATTGGTTGCGGCTTTGCCTGTTTTAGCTGGGGCTATTACAATGCTGC
InJa      GTGGCTGAGCGTATTCCATTGTTTGTGTGAGCCGTAACGGTGACGGCGGTTTTGTTAGTTGCGGCGTTGCCTGTGTTGGCTGGAGCCATTACGATGCTGC
IsSp      GAGTCTAAGATTCTCCCCTTGTTACCCGTAAGACTAAGGGTGACTGGTTATATGCTCAGTTTGGCTTTACCTGTTTTGGCGGGGGGGCTAACAATGCTGT
KaTu      CAATTAGAGCGATTACCTTTGTTTGTTTGGTCTGTAAAAATTACTGCTATTTTGTTATTGCTTTCCTTGCCTGTTTTAGCTGGAGGAATTACAATATTGT
LaGr      CGAGCTGAGCGAATAACCCTATTAGTGTGGTCTATTTTGTGTACAGCTGGTTTAGTATTAATTTCTTTTCCTGTTTTGGCAGGTGCTATTAC????????
LaOr      GTTGCTGAGCGGATTCCGTTGTTTGTATGGGCTGTTACTGTGACAGCGGTTTTGTTGGTTGCAGCGTTACCTGTTTTGGCTGGTGCTATTACAATGCTGC
LaSp      GGGCTACATAAAATTCCAATATTTCCGGTATCGCTTGCTATTACAGCTTTGCTCTTGATTGTGGCCATACCTGTGTTGGCTGGGGCACTTACTATACTCC
LiLi      AAAGGGGAGCGTATGGTCCCTTTTGTGTGGGGGGTGACTGTGACTACAGCTCTTCTATTGCTGGCAATGCCGGTGTTAGCGGGTGCAGTTACAATGTTAT
LimariaSp AAGGCGGAGCGAATTCCGTTGTATCCTTGGGCAGCAGTAGTGACAAGGGTTTTGTTGGTTGGGTCTATTCCTGTTTTGGCGGGGGCTTTAACAATGTTGC
LimaSp    AAGGGAGAGCGTATTCCCTTGTACCCATGGGCGGCTGTTGTAACTAGGATTTTATTAGTAGGGTCTATCCCGGTTCTTGCAGGGGGCTTAACTATACTTC
LiPaGa    AAAGCGGAGCGAATCCCCTTGTATCCTTGGGCGGCTATTGTGACCAGGGTTTTGTTGGTGGGGTCTATCCCTGTTTTGGCTGGAGCCTTAACAATATTGC
LoLa      AGGTTAGGTCGCCTGGGGTTGTTCCCTTGGTCTATCAAAGTGACAGCCGTTTTATTGATTCTTGCGGTTCCCGTATTGGCAGGTGCGTTAACTATACTAT
LuDi      AGCTTGGGTCGTTTAGGGTTATTTCCTTGATCTATTAAGGTTACGGCTGTTTTACTTATTCTCGCAGTTCCTGTATTGGCGGGTGCATTGACTATGTTAC
LuHe      GACCTACATAAAATTCCGATATTACCCGTCTCTTTGATTATTACTGCTTTGCTGTTGATTGTGGCTATGCCTGTATTAGCTGGGGCCCTTACTATACTTT
MaCo      TCATTATATCGGGTTCCTCTTTTTGTTTGGTGTATGGCTGTAACTGCTTTTCTGCTAATTGTAGCCATGCCTGTTTTGGCTGGAGCTCTTACAATGCTTC
MaLi      TCATTATATCGGGTCCCTCTTTTCGTTTGGTGTATGGCCGTAACTGCATTTTTGTTAATTGTAGCCATGCCTGTTTTAGCTGGGGCTCTTACAATACTTC
MeLu      GCTTTGGTCCGAACACCAATGTTTGTTTGGTGTATTGCTGTGACCGGTTTTTTGTTAATTTGTGCTATACCTGTTTTGGCGGCTGGTTTAACAATACTTT
MeMe      GCTTTAGTTCGAACGCCAATGTTTGTTTGGTGTATTGCTGTGACTGGTTTTTTATTAATTTGTGCTATACCTGTTTTAGCGGCTGGTTTAACAATACTTT
MePe      GCTTTAGTTCGAACGCCAATGTTTGTTTGGTGTATTGCTGTGACTGGTTTTTTATTAATTTGTGCTATACCTGTTTTAGCGGCTGGTTTAACAATACTTT
MeSp      GTGTTGCTGCGTACTAGAATGTTTGTCTGATGTGTAGCTGTAACTGGGTTCCTTCTTATTGTAGCAATGCCTGTTTTGGCTGGGGCTTTAACTATACTTT
MiNo      AAGGCTGAATTTTGCCCACCTTTCGTTTGGGCTTTGGCCGTAACTAGGTTTTTGCTGGTTGCATCCCTTCCGGTTCTAGGAGGGGGTCTTACGATGTTGA
MiYe      AAGGCGGAGTTTTGTCCGCCATTCGTTTGGGCTCTAGCTGTAACTAGGTTTCTACTAATGATGTCCCTTCCGGTTTTAGCCGGGGGGTTAACTATGTTGA
MoSp      CGAGGAGAGCGGATAATGTTGTTCTTGTGGTCTATGGTGGTAACAGCTGTTCTTTTATTGGTGTCTTTGCCTGTGCTGGCTGGCGGTATTACTATGCTG?
MuSe      AAAGGGGAAACGTCTGAGCTTTATTTATGAAGGCTAACTGTTACGGCTGTTCTTTTGATTATTTCTGTTCCTGTTTTAGCAGGAGGTATTACTATGCTGT
MyAr      CCGTTTCAGCGAGTTCCTCTTTTCTGTAGGTCTATTGGAGTTACCAGGTTTTTATTAATTTTAGCAATGCCAGTTTTGGCGGGGGCTTTAACAATGCTTT
MyEd      AAAGGAGAACGAGCTGAGCTTTATGTCCTAAGGATCAGAGTTACTGCCGTATTGCTAATTATTTCTATTCCGGTTTTAGGAGGGGGTATCACAATAATTC
MyGa      AAAGGAGAACGAGCTGAGCTTTATGTCCTAAGGATTAGAGTTACTGCCGTATTGCTAATTATTTCTATTCCGGTTTTAGGAGGGGGTATTACAATAATTC
MoPh      CGAGGGGAGCGTATAATGTTGTTTTTGTGGTCTATAGTGGTCACAGCTGTGCTATTGCTGATTTCTTTGCCAGTTCTGGCAGGTGGTATTACCATGTTAA
MySp      AAAGGAGAACGTGCTGCTTTGTATGTTTGAAGAATTTCAGTCACTAGGTTCTTACTTTTACTATCTTTGCCGGTTTTAGCAGGGGCGATTACCATGCTTT
MyTr      AAAGGAGAACGAGCGGAGCTTTATGTTTTAAGGATTAGAGTTACTGCAGTTCTTTTAATTATTTCAATTCCGGTTCTAGGAGGGGGTATCACAATAATCT
NeCo      CCTGGTCACAGTATAAATTTGTTTCCGTGGGGGGTATCGGTAACCTCTGTTCTTCTTGTAGGAGCATTGCCTGTTTTGGCCGGAGGCCTTTCTATGCTTT
NuCo      AATTGAGAGAAATCAATATTACTCTCATGTGCAATGTGTGTAACAGGGTTCTTGTTATTAATCTCCTTGCCTGTCCTCGCAGGTGGGGTGACAATATTGA
NuDe      CCACTGGAGCGAGTCCCATTATTTGTGTGGTCTGTAAAAATTACTGCAATTTTACTACTCCTATCACTACCAGTTCTAGCCGGAGCAATTACTATACTAT
NuNu      AATTTAGAACGAGTGCCCCTATTCGTCTGATCAGTAAAAATTACTGCCATTTTATTATTATTATCACTCCCCGTCCTAGCAGGAGCGATCACCATGCTCT
NuSp      ACTTTAGAGCGAGTACCATTATTCGCCTGGTCAGTAAAAATTACTGCCGTTTTACTTCTACTATCACTCCCAGTTCTCGCAGGAGCAATCACTATGCTTC
OsEd      GATGGGCACTTATTAGCGTTGTTCCCTTGATCTATTAAAGTAACATCATTTTTACTGTTAACAACACTTCCAGTCTTGGCTGGAGGGTTGACAATATTAC
PaCa      AAGGCAGAGTTTTGTCCTCCATTTGTTTGGGCTTTAGCTGTAACTAGATTTTTACTAATGATGTCTCTCCCAGTTTTAGCTGGGGGGTTAACTATACTTA
PaEu      AGGCTACTTCGTACTACTATGTTTGTATGGTGTATTGCTGTTACATCTTTCTTACTAATTTTAGCTATACCTGTTTTAGCAGGAGCTTTGACAATACTGC
PaPi      GAGTGGCACCGCCTCCCTATAGTGGTATGGGGTATTTATGTAACGGGTTTTTTACTAGTTGTAGCAGTACCTGTATTAGGGGGGGGTGTGACGATATTAT
PaSp      AAGGCAGAGTTTTGTCCCCCCTTTGTTTGGGCTACTTCAGTTACTAGGTTTTTATTGGCCATATCTCTTCCGGTATTGGCTGGAGGGTTGACAATGCTTA
PeCl      AAGGCGGAGTTTGCCCCCCCTTTTGCGTGGGCTCTGTCTGTTACTAGGCTCTTGTTGTTAATTTCTATCCCTGTGTTGGCGGGGGGTCTGACAATGTTGA
PeJa      AAGGCTGAATTTTCCCCTCTTTTCGTGTGGGCTCTGGCTGTCACTAGTTTTTTATTATTGGTGTCTTTGCCTGTATTGGCTGGTGGGTTAACTATACTGA
PiAl      ------CATCGGTTGTCGATGTTTCCAATTAGAATGCTAGTAACTGGGCATCTGCTAGTGGTTGCCTTACCTGTTCTGGCGGGGGGCCTGACGATGCTGC
PiFu      ------CATCAATTGCCAATGTTTCCCATCAGGATGTTTGTAACCGGTCACTTGTTAGTGGTAGCGCTACCGGTGTTGGCTGGCGGGTTGACAATGTTGA
PiMu      ------CATCTTATGGACTTATTCCCTTGGGCTGTTTTGGTTACGGCTGTTTTACTAGTTGTATCCCTTCCTGTACTAGCTGGGGGAATTACTATGCTCC
PinMac    ------CATCGGTTGTCGATGTTTCCAATTAGAATGCTAGTAACTGGGCATCTGCTAGTGGTTGCCTTACCTGTTCTGGCGGGGGGCCTGACGATGCTGC
PinMax    ------CATTTGCTGTCGATGTTCCCTATTAGAATGTTGGTTACAGGCCACTTGCTGGTAGTTGCTTTGCCAGTGTTAGCTGGTGGTTTGACTGTGGTAG
PiSp      AGGTTAGTACGAACTTCTATGTTTGTTTGATGTATTGCTGCTACGGCTTTCTTGCTTGTTTGTGCTATGCCTGTCTTAGCCGGTGCTCTAACTATACTGT
PlCo      GTTGCTGAGCGAATTCCTTTATTTGTGTGGGCTGTGACGGTAACAGCGGTTTTATTGGTTGCTGCGTTGCCTGTTTTAGCTGGTGCTATTACAATGTTGC
PlMa      AAGGCGGAGTTTGCTCCTCCTTTTGCGTGGGCTTTGACTGTGACTAGGTTTTTGTTGTTAATTTCAATTCCTGTGTTGGCGGGGGGGCTAACAATGTTGA
PsCo      GTCGCTGAGCGAATTCCTTTGTTTGTTTGGGCTGTTACAGTCACAGCTGTGTTATTAGTTGCTGCTTTGCCGGTTTTAGCTGGTGCTATTACAATATTGC
PtHi      ------AATCAGAGGCCTATGTTTTGTTTGAGTATGTTTACAACTAGGCATCTTTTGGTTTTTGCTTTACCTGTATTGGCGGGTGCTCTCACTATGTTGT
PyGr      GTTGCTGAGCGAATTCCGTTATTTGTTTGGGCTGTTACAGTGACAGCTGTGTTACTAGTAGCTGCTTTACCAGTTTTGGCTGGTGCGATTACAATGTTGC
QuQu      GTGGCTGAGCGGATTCCTTTGTTTGTATGAGCTGTTACAGTAACAGCAGTGTTATTGGTTGCGGCGTTACCTGTTTTAGCTGGTGCTATCACGATGCTAC
SaMo      GACGGTCATTTATTGAGGTTATTCCCCTGATCTATTAAAGTAACCTCTTTTTTGTTGCTTACAACTTTACCTGTTTTAGCCGGCGGACTTACCATGCTTT
SiCo      GAATTAAAGCGTGTGAGTCTTTTTGTTTGGTCTGTTGTGATTACTGCTTTTTTACTAGTGTTAGCGATGCCAGTTTTGGCAGGTGCTTTAACTATACTTT
SiLo      CGGGCGGACCAGATACCTTTATTTGTATGGTCAATTTTAATTACGGCTATTTTGCTATTATTGTCACTTCCAGTGTTGGCAGGGGCTATTACTATACTTT
SolemSp   ????????????????????????????????????????????????????????????????????????????????????????????????????
SpGa      ACAGCAGAAAAATGTCCTCCTTTTATTTGGGCAATTGTAGTAACTAGGGTCTTGTTGGTAGTGTCTTTGCCTGTGTTGGCTGGGGGGTTGACTATGCTAA
SpSp      ACGTTGTATCGCACTCCTATGTTTGTGTGGTGTATGGGTGTCACTAGGTTTCTTCTAGTTGTTGCAATGCCTTTTTTGGCTGGGGCG?TGACTATGCTTT
StLa      ATCCCTGAGCGGATGCCTATTTTTATTTGGGCCATGCTTGTTACTTCGTGATTGCTTTTGCTTTCTTTACCTGTGTTAGCGGGGGGTTTAACGATGTTAA
ThCl      CAGTTTGAACGACTTCCTCTTTTTGTGTGATCTGTGAAAATTACAGCAATCCTTCTTCTACTATCCCTTCCAGTGCTAGCAGGGGCTATTACGATACTGT
ThDi      ACTTGACATTTAATTCCTTTATTTCCATGGTCGGTACATGTTACTGCTTTCTTGTTAGTGGTAGCGGTACCTGTTTTAGCTGGGGGAATTACTATGCTTT
TiOv      GCTTTATTGCGTACTAGAATGTTTATTTGGTGTGTTATAGTGACTGCTTTTTTATTGATTGTAGCTATGCCGGTGTTAGCAGGGGCTTTAACTATGTTGT
TrDe      GGTTTTCATAAAATCCCAATATTTCCGGTATCACTAGGAATTACAGCGTTACTTTTGATCGTTGCAATGCCTGTTTTAGCTGGGGGATTAACTATATTAT
TrMa      GGTTTCCATAAAATTCCTATGTTTCCAGTGTCATTAGGTATTACAGCGTTGCTTCTTATTGTGGCAATGCCTGTTTTAGCTGGGGCTTTAACCATATTAT
TrSq      GGATTTCATAAGATCCCGATGTTTCCAGTGTCATTGGCCGATACAGCATTGCTTCTTATTGTAGCAATGCCTGTTTTAGCTGGGGCTTTAACTA??????
UnCr      GTTGCTGAACGAATTCCTTTATTTGTTTGAGCTGTTACTATTACTGCAATTTTGTTAGTAGCTGCTTTACCTGTCTTAGCTGGTGCTATTACAATGTTAC
UnPi      GTTGCTGAACGAATTCCTTTATTCGTTTGAGCTGTTACTGTTACTGCAATTTTGTTGGTAGCCGCTTTGCCTGTTTTAGCTGGTGCTATTACAATATTAC
UnTu      GTTGCTGAACGGATTCCTTTGTTTGTTTGGGCAGTTACTGTTACTGCGGTTTTGTTAGTAGCTGCTTTACCAGTTTTGGCTGGTGCTATTACAATATTAC
VeCa      ACATTATTGCGTACTACTATATTCGTTTGGTGTATTGCTGTGACTGGGTTTTTGTTAATTGTTGCTATGCCTGTTTTGGCTGCTGCCTTGACAATGCTTT
VeEl      GTTGCTGAGCGAATTCCTTTGTTTGTGTGGGCTGTTACGGTGACAGCGGTTTTGCTGGTTGCAGCATTGCCTGTTTTGGCTGGTGCTATTACAATATTGC
VePh      TTAATTTTGCGTAGTAGTATGTTAGCTTGGTGTTTAGGAGTAACAGGTTTTCTTTTGATTGTAGCTATACCAGTTTTGGCAGGGGGTTTAACTATGCTGC

AbLo      TAACAGATCGTAACTTT---AATACTTCATTTTTTGATCCTGTTGGAGGTGGGGATCCTGTTTTATTTATTCATTTATTTTGGTTTGTCTTATTGGGGGG
AcBu      TTATAGATCGGAATTAT---AATACTGGGTTTTTTACGCCAGAGGGGGGTGGAGACCCGGTCCTTTTCCAGCACCTATTT??????ATCTTATTGGGGGG
AcEx      TTATAGACCGTAATTAT---AACACTGGGTTTTTTACGCCGGAGGGGGGAGGGGATCCCGTCCTTTTCCAGCATCTATTT??????ATCTTATTGGGGGG
AcOo      TTATAGACCGTAATTAT---AATACTGGGTTTTTTACGCCAGAGGGGGGGGGAGACCCAGTCCTCTTCCAGCACCTATTT??????ATCTTATTGGGGAG
AcTu      TTTTAGATCGAAATTTC---GCTACTAGATTTTTTGATCCGGTAGGAGGCGGGGATCCTATTTTGTTCATACATCTTTTTTGATTTATCATATTGAGGGG
AdCo      ??????????????????????????????????????????????????????????????????????????????????????ATCTTACTGGGGTG
AlJa      ????????????????????????????????????????????????????????????????????????????????????????????????????
AmPl      TTATAGATCGGCACTTT---AATTGTAGTTTTTTTGACCCCAGCGGAGGTGGAGATCCTGTTTTGTTTCAGCACCTCTTTTGGTTT??????????????
AnAn      TAACTGATCGTAATTTA---AATACTTCTTTTTTTGATCCAACGGGAGGTGGTGATCCTATTCTATATATACATTTATT?????????????????????
AnCy      TAACTGATCGTAATTTA---AATACTTCTTTTTTTGACCCAACGGGAGGCGGTGATCCTATTTTATACATACATTTATTTTGGTTTATCATTCTGAGGAG
AnDi      TAACTGATCGACATGCA---AACACTTCTTTTTTTAATCCGCAAGGAGGTGGTGATCCTTTATTGTTTCAGCATTTGTTTTGGTTTATCTTACTGGGGTG
AnOv      TAACAGACCGGCACGTT---AATACTTCTTTTTTCCGACCACAAGGGGGTGGTGATCCACTTTTGTTTCAGCATCTATTTTGGTTTATCATATTGAGGTG
AnSp      TAACTGATCGACATTTT---GGGACTACTTTCTTCGATCCTTCAGGGGGTGGAGATCCTGTATTCTTTATGCACTTATTCTGGTTCGTCTTTCTGGGCAG
AnTr      TAACGGATCGTCATGTT---AATACGTCTTTTTTCCGCCCGCAAGGCGGAGGTGATCCTTTACTGTTTCAGCATTTATTTTGGTTTGTCTTATTGAGGTG
ArIr      TCATGGACCGTCATTTC---AATTGCAGGTTTTTTGACCCTTCTGGAGGGGGTGATCCAGTTTTGTTTCAACACCTTTTTTGGTTCAGCGTATTGGGCTG
AsCfrCa   TGACAGACCGTCATTTT---AATACAAGCTTTTTTGACCCTTCTGGGGGAGGTAGACCAGTGCTTTTTCAACATTTGTTTTGATTTGTCTTATTGAGGTG
AsSp      TTACTGATCGGCATATT---AATACTTCTTTTTTTCGTCCGTCAGGTGGTGGTGATCCTATTTTGTTTCAGCATTTGTTTTGGTTTATCATATTGAGGGG
BaBa      TTACTGATCGTCATATT---AATACATGTTTTTTTCGGCCGTCTGGGGGGGGAGATCCTGTTTTATTTCAACATCTTTTTTGATTTATCTTTTTGGGGAG
BaCfrSe   TGACAGATCGACATGTT---AATACGTCATTTTTTCGTCCTGCGGGTGGAGGTGATCCTGTGCTGTTTCAGCACTTATTTTGGTTCGTCTTATTGAGGGG
BaPa      TAGGGATCGTCATGCTG---AATAG?????????????????????????????????????????????????????????????GTCTTATTGGGGGG
BaRe      TGACGGACCGTCATGCT---AACACTTCGTCTTTTCGTCCTGCGGGTGGTGGAGATCCAGTTTTGTTTCAGCACTTGTTTTGATTTGTTTTATTGGGGTG
CaSp      TAACTGATCGTAATTT???????????????????????????????????????????????????????????????????????????????AGCTG
CaVa      TAACAGATCGTCATTTT---AATACTAGGTTTTTTGATCCTGCAGGAGGAGGGTCACCAGTTCTTTTTCACCATTTGTTTTGATTTGTCTTATTGGGGTG
CeEd      TTTTAGACCGTAATTTT---GCTACAA?????????????????????????????????????????????????????????????????????????
ChBr      TCATAGATCGGCACTTC---AATTGTACTTTCTTTGACCCTGCAGGGGGAGGGGACCCCGTTCTGTTCCAGCATCTATTTTGGTTT??????????????
ChFa      TTATAGATCGACACTTT---AATTGTACATTTTTTGATCCTTCCGGGGGAGGGGATCCTGTATTATTTCAGCATCTTTTTTGGTTTGTCATACTGGGCTG
ChIs      TTATAGATCGTCACTTT---AACTGTACATTTTTTGACCCTTCTGGGGGGGGGGATCCTGTGTTGTTCCAGCACCTTTTTTGGTTT??????????????
ChLi      TTCTAGATCGGCATTTT---AATTGTAGGTTTTTTGATCCTTCGGGCGGTGGTGACCCCGTTCTGTTTCAGCACCTTTTTTGGTTTGTCCTATTGGGCTG
ChMu      TTCTAGACCGTCACTTC---AACTGTACTTTCTTCGACCCGGCAGGGGGGCGGGGGACCCAGTACTGTTTCAGCATCTTTTCTGGTGTCTTACTGGGCAG
ClSp      TAACCGATCGTAATTTT---AATACTGCTTTTTTTGACCCTGTTGGGTTGGGAGATCCTGTCTTATTTATTCATTTGTTTTGGTTTGTCTTTTTGGGGGG
CoCa      TATTGGATCGAAACTTT---GCCACTAGGTTTTTTGACCCGATGGGCGGTGGGGACCCTATTTTGTTTATGCATCTCTTCTGATTT??????????????
CoFl      TAACTGATCGTAATTTT---AACACTTCATTTTTTGATCCGGTAGGCTTAGGGGATCCTTTGTTGTTT????????????????????????????????
CrAn      TGACTGATCGTCATTTT---AATACCTCTTTTTTCGACCCTGTCGGAGGGGGGGACCCTGTTTTATTTCAGCATTTGTTTTGATTTGTCTTACTGGGGCT
CrAr      TGACTGACCGGCATTTT---AACACGTCTTTTTTTGATCCTGTCGGAGGGGGAGATCCTGTTTTATTTCAGCATTTATTCTGATTTGTCCTACTGGGGTT
CrGi      TGACTGATCGTCATTTT---AATACCTCTTTTTTTGACCCTGTCGGAGGAGGGGACCCTGTCTTATTTCAGCATTTGTTTTGATTTGTCTTACTGGGGCT
CrHo      TGACTGATCGACATTTT---AATACATCTTTTTTTGACCCTGTTGGGGGTGGTGATCCTGTTTTATTTCAGCATTTATTTTGATTTATCTTACTGAGGTT
CrIr      TTACTGATCGTCATTTT---AATACGTCTTTTTTTGATCCTGTGGGCGGAGGTGATCCTGTATTGTTTCAGCATTTATTCTGGTTTGTCTTATTGGGGGC
CrPl      TTACTGATCGAAATTTA---AATACTTCGTTTTTTGACCCAACAGGGGGGGGTGATCCGATTTTGTATATACACTTATTTTGGTTTATCCTTTTGGGGAG
CrSi      TGACTGATCGTCATTTT---AACACGTCTTTTTTTGATCCTGTTGGAGGGGGGGATCCTGTTTTATTTCAGCATTTGTTTTGATTTGTCTTACTGAGGCC
CrVi      TTACTGATCGACATTTC---AATACATCGTTTTTTGACCCTGTAGGTGGTGGTGACCCAGTGCTATTCCAGCACTTATTTTGATTTGTCATATTGAGGCT
CuRo      TTACTGATCGGCATTTA---AGAACTTGTTTTTTTGACCCGGCTGGAGGAGGGGATCCTATTTTATTTCAACATTTATTT??????GTCTTATTGAGGGG
DonSp     TAACTGATCGTAATTTT---AACACCTCTTTTTTTGATCCTGTTGGAGGTGGTGATCCGGTCTTATTTATTCACTTA??????????????????GGGGG
DosSp     TAACAGATCGAAATTTT---AATACTACTTTCTTTGACCCTACTGGGTTAGGTGATCCAGTATTATTTGTTCATTTATTT??????GTCGTTTTGAGGTG
DrBu      TAACTGATCGTAATTTT---AACACGAGG???????????????????????????????????????????????????????????????????????
DrSt      TAACTGATCGAAACTTT---AATACAAGA???????????????????????????????????????????????????????????????????????
EnDi      TAACTGATCGACATTTT---AACACGTCTTTTTTTGATCCGAGAGGTGGTGGAGATCCAATCTTATTTGTTCATTTATTTTGATTCGTCATTTTGAGGGG
EpToRa    TTACTGATCGAAATATT---AATACGTCTTTTTTTGATCCTGTGGGGGGGGGTGACCCTATTTTATATATACATCTTTTT????????????????????
GaAl      ??????????????????????????????????????????????????????????????????????????????????????ATCTTATTGAGGTG
GeGe      TTACAGATCGAAATTTT---AATACTACTTTTTTTGATCCTTTAGGTTTAGGTGATCCTTTACTTTTTGTTCATTTATTT??????ATCGTTTTGAGGAG
GrEb      TAACAGATCGTAACTTT---AATACATCTTTTTTTGACCCAGCTGGAGGAGGAGATCCTATTTTATATCAACACTTATTTTGATTTATCTTTTTGAGGGG
HaRu      TAACTGACCGTAACTTC---AATACATCATTCTTCGATCCTGCCGGAGGAGGGGACCCCATCCTCTATCAACACCTATTCTGATTCATCTTTTTGGGGGG
HiAr      TGAGAGATCGGCATTTT---AATACAACTTTTTATGACCCTGCAGGAGGGGGAGACCCGGTCTTGTTTGTTCATTTATTTTGGTTTATCTTTTTGGGGGG
HyCu      TCACAGATCGTAATTTA---AATACATCTTTTTTTGATCCGACAGGTGGGGGGGATCCTATTTTGTATATGCATTTGTTTTGGTTCATCTTTCTGGGGTG
HyHy      TGGCCGATCGTCATTTC---AACACAAGTTTTTTTGATATGGGTGGTGGAGGAGATGCGGTGCTTTTTCAGCATCTGTTTTGGTTTATCCTTTTGGGGAG
HySc      TTACAGATCGTAATTTA---AATACATCTTTTTTTGATCCAACAGGCGGGGGGGACCCTATTTTGTATATGCACTTATTTTGGTTT??????????????
InJa      TCACCGATCGTAATTTA---AACACTTCGTTCTTTGACCCGACAGGGGGGGGAGATCCTATTTTATATATACATTTGTTTTGGTTTATCCTTCTGAGGCG
IsSp      TGGCAGATCGGCACCTA---AATACTAGGTTTTTTTACCCTATAGGGGGGGGCGATCCTATTTTGTTCCAGCATCTATTTTGGTTC??????????????
KaTu      TAACTGATCGTAATTTT---AATACTTCTTTTTTTGATCCTGC?GGAGGGGGGGATCCTATTTTATACCAACATTTGTTTTGGTTTATCTTTTTGAGGTG
LaGr      ????????????????????????????????????????????????????????????????????????????????????????????????????
LaOr      TTACTGATCGAAACATT---AATACGTCTTTTTTTGATCCTGTTGGAGGTGGAGACCCTATTTTGTATATGCATCTTTTTTGATTTATCCTTCTGAGGTG
LaSp      TTTTAGATCGAAATTTT---GCCACTAGGTTTTTTGACCCTGTTGGTGGTGGAGATCCAATTCTATTCATACATTTGTTTTGGTTCATCTTTCTGGGGTG
LiLi      TAATGGATCGAAACTTT---AATACGACTTTTTATGATTCGCGTGGAGGGGGGGATCCGGTGCTTTTTATGCATCTTTTCTGATTT??????????????
LimariaSp TGCTTGATCGGCATGTT---AACAGGACGTTTTTTGACCCTGTTGGAGGGGGCGATCCTGTTTTATTCCAGCATTTATTTTGGTTT??????????????
LimaSp    TGCTAGACCGTCATGTT---AATAGGACCTTTTTTGATCCTGTGGGAGGGGGGGATCCTGTGTTGTTTCAGCACTTATTT??????ATCCTTTTGGGGAG
LiPaGa    TGCTTAATCGTCATGTA---AATACTACTTTCTTTGATCCTGTGGGAGGGGGGGACCCTGTTTTATTCCAGCATTTATTTTGATTTGTCTTATTGGGGGG
LoLa      TATTGGATCGTCACTTT---AATACTACATTCTTTGATCCTGTAGGAGGCGGGGACCCTGTTCTTTTCGAGCATCTATTTTGGTTTGTCATATTGGGGGG
LuDi      TGCTAGATCGCCCTTTA------ACTACATTTTTTGACCCTGTGGGAGGGGGTGATCCGGTTCTTTTCGAGCATTTGTTTTGGTTTGTCTTATTGAGGTG
LuHe      TACTGGATCGTAACTTC---GCTACTAGATTTTTTGATCCGATAGGAGGGGGGGATCCTATCTTATTTATACATCTCTTCTGATTT??????????????
MaCo      TTACTGACCGAAACTTT---AATACTTCTTTTTTTGACCCCGTTGGGATAGGGG????????????????????????????????GTCTTATTGAGGGG
MaLi      TTACTGATCGAAATTTC---AATACTTCTTTTTTTGACCCTGTCGGGATGGGGG??????????????????????????????????????????????
MeLu      TGACAGATCGTAATTTT---AATACAGGGTTTTTTGATCCTATTGGGTTGGGTGATCCTCTTTTGTTTGTTCATATATTTTGATTTGTCCTTTTGAGGGG
MeMe      TGACAGATCGTAATTTT---AATACAGGGTTTTTTGATCCTATTGGGTTGGGTGACCCTCTTCTGTTTGTTCACATATTTTGATTTGTCTTTTTGAGGGG
MePe      TGACAGATCGTAATTTT---AACACAGGGTTTTTTGATCCTATTGGGTTGGGCGACCCTCTTCTGTTTGTTCACATATTTTGATTTGTCTTTTTGAGGGG
MeSp      TAACTGATCGGAAT?????????????????????????????????????????????????????????????????????????????????AGGGG
MiNo      TTTTAGATCGTCATTTT---AATTGTAGGTTTTTCGATCCGTCCGGTGGTGGTGATCCTGTACTTTTCCAGCACCTTTTTTGGTTTATCTTATTGGGCCG
MiYe      TCTTGGACCGGCATTTT---AATTGTACTTTCTTCGACCCTTCGGGGGGAGGGGATCCTGTGCTGTTTCAACATTTATTTTGGTTTGTCGTATTGGGCTG
MoSp      ??????????????????????????????????????????????????????????????????????????????????????GTCCTATTGAGGGG
MuSe      TGTTTGACCGTAATTTT---AATAGAACTTTTTTTGACCCTATCGGAGGGGGTGATCCTGTTTTGTTTCAACATTTATTCTGGTTTGTCTTATTGGGGTG
MyAr      TAACTGATCGTAATTTT---AATACTGCTTTTTTTGATCCTACTGGGTTGGGAGACCCAATATTGGTTGGTCATTTG?TTTGATTTATCATTTTGGGGGG
MyEd      TGTTTGATCGGAATTTT---AACACAACATTTTTTGATCCAGCAGGAGGGGGTGACCCTGTCTTGTTTCAACATTTGTTCTGATTTATCGTACTGGGGGG
MyGa      TGTTTGATCGGAATTTT---AACACAACATTTTTTGATCCAGCAGGAGGGGGTGACCCTGTCTTGTTTCAACATTTGTTCTGATTTATCGTACTGGGGGG
MoPh      TTTTCGATCGGCACTTA---AATACTTCTTTTTATGATCCGGCTGGAGGTGGGGATCCTGTGTTGTACCAACACTTGTTCTGGTTCGTCTTATTGAGGGG
MySp      TATTCGATCGTAACTTC---AATACTACATTTTTTGATCCTGTTGGTGGGGGTGATCCAGTGCTGTTTATACACCTGTTTTGGTTT??????????????
MyTr      TGTTTGACCGAAACTTT---AACACAACTTTTTTTGATCCCGCAGGAGGGGGGGACCCCGTTTTGTTCCAACATTTGTTTTGATTTATCATATTGGGGGG
NeCo      TGGCTGATCGACACTTT---AATGCGAGGTTTTTTGACATAGGAGGGGGGGGTGACCCTGTTTTGTTTCAGCATTTGTTTTGGTTT??????????????
NuCo      TTGCGGATCGTCATTTT---AATACTACCTTTTTTATTCCTATTGGTGGGGGGGACCCAGTTTTGTTTCAACATTTATTT??????ATCTTTTTGAGGGT
NuDe      TAACAGATCGAAATTTT---AATACTTCATTCTTTGACCCGGCAGGAGGGGGGGACCCAGTATTATTCCAGCATCTATTCTGATTT??????????????
NuNu      TAACAGACCGAAACTTTTTGAATACCTCCTTCTTGACCCCCGCAAGGAGGTGGGAACCCCGTGCTGTTTTCAACACCTTATTCTGAATCCTTTTGAGCCG
NuSp      TAACAGATCGTAATTTT---AATACATCATTCTTTGACCCAGCAGGAGGAGGAGACCCTGTGCTATTTCAACATTTATTTTGATTT??????????????
OsEd      TTACCGATCGTCATTTT---AACACATCTTTCTTTGACCCTGTAGGTGGTGGGGATCCTGTGTTATTTCAACATCTGTTCTGATTT??????????????
PaCa      TTTTAGATCGACATTTT---AACTGCACTTTCTTTGACCCTTCCGGGGGGGGGGATCCTGTGTTGTTCCAACACTTGTTTTGGTTT??????????????
PaEu      TCACTGATCGTAATTTT---AATACTAGATTCTTTGATCCAACTGGATTGGGAGATCCTGTTTTATTTGTACATTTATTTTGATTTATCGTTTTGGGGTG
PaPi      TGACCGATCGGTTACTT---GGTAGTTGTTTCTATGTGCCTGAGGGAGGTGGTGACCCTGTTCTTTTTCAACACTTGTTTTGATTTGTCGTACTGGGGTG
PaSp      TCATGGATCGGCATTTT---AACTGTAATTTTTTTGATCCATCGGGTGGGGGAGATCCTGTGCTTTTTCAGCATTTGTTTTGGTTT??????????????
PeCl      TTTTAGATCGACATTTT---AATTGCAGGTTTTTTGATCCTGCGGGGGGGGGGGATCCGATCCTTTTCCAGCACCTATTTTGGTTT??????????????
PeJa      TTATAGATCGGGATTTT---AACTGTAGGTTCTTTGACCCTTCGGGAGGAGGAGATCCTGTTTTATTCCAACACCTTTTT??????AGCTTATTGGGCGG
PiAl      TAACTGATCGGCATTTT---AATACTAGGTTTTTTTACCCCGTAGGGGGAGGGGATCCTGTCTTATTTCAGCATTTGTTT????????????????????
PiFu      TTACGGATCGT?????????????????????????????????????????????????????????????????????????????????????????
PiMu      TAACTGATCGACATTTT---AATACCAGATTTTACTTCCCAGGGGGAGGTGGAGATCCTGTTTTGTTTCAGCATCTGTTCTGATTTGTCTTTTTGAGGTG
PinMac    TAACTGATCGGCATTTT---AATACTAGGTTTTTTTACCCCGTAGGGGGAGGGGATCCTGTCTTATTTCAGCATTTGTTT????????????????????
PinMax    TCACTGATCGGCATTAT---AACACGAGGTTTTTTTATCCGGTGGGGGGG??????????????????????????????????????????????????
PiSp      TAACTGATCGAAACTTT---AATACCGCTTTCTTAGACCCAATAGGGTTAGGTGACCCTTTACTATTCGTTCATTTATTTTGGTTC?????????AGCAG
PlCo      TTACTGATCGTAATATT---AATACATCTTTTTTTGATCCTGTTGGAGGGGG????????????????????????????????????????????????
PlMa      TTTTAGATCGGCACTTC---AACTGTACCTTTTTTGATCCTGCGGGTGGGGGGGATCCTGTGCTTTTTCAGCATTTATTTTGGTTTGGCTTATTGGGCTG
PsCo      TTACTGATCGTAATTTA---AATACTTCGTTTTTTGATCCTACAGGGGGAGGGGATCCT?????????????????????????????????????????
PtHi      TGAGGGATCGACATTTT---AATACTAGGTTTTTTTATCCAATTGGAGGGGGAGATCCGGTGTTGTAT????????????????????????????????
PyGr      TTACTGATCGTAATTTG---AATACTTCATTTTTTGACCCTACAGGGGGTGGTGATCCTATTTTGTATATGCATTTATTTTGGTTTGTCTTTCTGAGGAG
QuQu      TTACGGATCGTAATATT---AATACATTCTTTTTTGACCCTGTTGGGGGAGGTGATCCTATTTTGTATATGCACCTGTTTTGGTTTATCCTTTTGAGGTG
SaMo      TGACTGATCGACATTTT---AATACTTCATTTTTTGATCCAGTGGGTGGTGGGGATCCGGTTTTATTTCAGCATCTATTTTGGTTTGTCTTATTGAGGGT
SiCo      TAACTGACCGTCATTTT---AACACATCCTTTTTTGATCCTAGAGGGGGAGGAGATCCTATCTTGTTTGTTCATTTATTTTGATTTATCTTTTTGAGGGG
SiLo      TATGTGACCGTAACTTT---AACACATCATTTTTTGACCCTAGAGGAGGGGGTGACCCCGTTTTATTTCAGCACTTGTTTTGATTTAAGATTTTGAGCAG
SolemSp   ????????????????????????????????????????????????????????????????????????????????????????????????????
SpGa      TCTTAGATCGGCATTTT---AACTGCAGGTTCTTTGACCCTGTGGGGGGAGGAGATCCGGTCCTGTTTCAGCACCTCTTTTGGTTT??????????????
SpSp      TAACTGATCG?CATTT???????????????????????????????????????????????????????????????????????????????AGGTG
StLa      TCACGGATCGCCATCTC---AATACTTCTTTTTTCCGTCCAACTGGGGGGGGAGATCCTATTTTGTTTCAGCATTTATTTTGATTT??????????????
ThCl      TAACAGATCGAAATTTT---AATACTGCATTCTTTGATCCTGCAGGAGGAGGGGATCCTATTTTATATCAGCATTTATTTTGATTTGTCCTTTTGAGGTG
ThDi      TAACAGATCGAAATTTA---AATACTACTTTTTATAGTCCTCGTGGGGGAGGAGATCCTGTTTTGTTCCAACATTTGTTTTGATTTGTCTTTTTGGGGGG
TiOv      TGACAGATCGAAATTTT---AATACATCTTTTTTTGATCCTACAGGATTAGGGGATACCATTTTATTTATTCATTTATTTTGGTTTGTCTTTTTGAGGTG
TrDe      TGTTTGATCGCAATTTT---GCTACATCGTTTTTTGATCCAGTTGGCGGAGGGGATCCTGTTTTATTTATACATTTGTTTTGATTTATCTTATTGAGGTG
TrMa      TATTTGATCGTAATTTT---GCTACATCATTTTTTGATCCTGTTGGCGGTGGAGATCCGGTTTTATTTATACATTTATTTTGATTT??????????????
TrSq      ??????????????????????????????????????????????????????????????????????????????????????GTCTTACTGAGGAG
UnCr      TTACAGATCGAAATCTT---AACACGTCATTTTTTGATCCTACTGGGGGGGGTGATCCTATTTTATACATACATTTATTTTGATTT?????ATTGTGGGG
UnPi      TTACGGATCGAAATCTT---AATACGTCGTTTTTTGACCCTACTGGGGGAGGTGACCCAATTTTATACATGCACTTGTTTTGGTTTATCTTTCTGAGGAG
UnTu      TTACTGATCGAAATCTT---AATACATCATTTTTTGATCCTACCGGTGGAGGGGATCCT?????????????????????????????????????????
VeCa      TAACTGATCGTAATTTT---AATACTTCTTTTTTTGATCCTGTTGGATTGGG????????????????????????????????????????????????
VeEl      TTACTGATCGTAATATC---AATACGTCTTTTTTTGACCCTGTAGGAGGAGGGGATCCTATTTTGTATATGCACCTTTTT??????ATCTTTTTGAGGTG
VePh      TTAGTGATCGTCATTTT---AATACAACATTTTTTGATCCAATAGGGTTGGGAGACCCTATTTTATTTATTCATTTATTTTGGTTTATCCTTTTGAGGTG

AbLo      CTACGGTTATTACTAATTTGTTCAGTGCTATCCCTTACATTGGTAATATGGTTACACAATGGATTTGGGGTGGGTACACAGTGTGTGATGCAACTTTGAA
AcBu      CCACCGTAATTACTAATATGGTAACTGTGGTTCCTTATGTTGGGATTGAGTTTTCTCATTGAGTATGGGGCGGTTATTCAGTGGGAAATCCTACTTTAAA
AcEx      CTACCGTAATTACTAATATGGTAACTGTAGTTCCTTATGTCGGAGCCGATTTTTCTCATTGAGTATGAGGTGGTTATTCAGTGGGAAATCCCACTTTAAA
AcOo      CCACTGTAATCACTAATATGGTAACTGTGGTTCCTTATATTGGGATTGATTTTTCTCATTGAGTGTGGGGTGGCTATTCAGTTGGAAATCCAACTTTAAA
AcTu      CTACGGTGATTACAAATTTATTGACCGCCATCCCGTATATCGGAGATATACTGGCCCAATGAGTTTGAGGGGGGTATACTATTGGAGATCCAACTCTTAA
AdCo      CTGTAGTGATCACCAGTATGCTTACCGCAATTCCTTATGTTGGGCAAACCATTGTAGAATGGATTTGAGGAGGTTATGTTGTTAATACTCGAACTTTGAC
AlJa      ????????????????????????????????????????????????????????????????????????????????????????????????????
AmPl      ????????????????????????????????????????????????????????????????????????????????????????????????????
AnAn      ???????????????????????????????????????????????????????????TGATTATGAGGAGGATTCTCTGTTAGAAATGCAACTATTAG
AnCy      CTACTGTGATTACAAATCTTCTCTCAGCAATTCCCTATGTAGGGAAAACCTTAGTTTATTGATTATGAGGAGGATTCTCTGTAAGAAATGCAACTCTTAG
AnDi      CTACTGTTATTATTAACATATTTTCGGCTATTCCTTTTTGTGGGAGTATTATTGTTGAGTGGATGTGGGGCGGCTATGTAGTTAGCGAAGCAACCCTGAA
AnOv      CGACCGTTATTATAAATATATTTTCTGTTGTACCTGTTGTTGGGAAGGAGTTAGTTGAGTGGTTGTGGGGGGGGTACGTAGTGTGTGACGCTACTTTGAA
AnSp      CTAAAGTCATTGGAAATATCGTTAGAGCAGTGCCTTAAGTGGGAGCTACAGTAGTTCAGTGAGTTTATGGAGGTTTTAATGTAGGAAACCCTACTTTACA
AnTr      CCACGGTTATTATGAATATATTTTCTGTAGTGCCTGTGGTTGGGAAAGAGTTGGTTGAGTGGTTGTGGGGTGGGTATGTCGTGTGTGATAATACTTTGAA
ArIr      CTCAGGTGATTAGCAGAATGGTGACAGCTGTTCCTGTTTTTGGGGGGGATATTGCTATGTGGGTCTGGGGGGGTTATGCTGTTGGCAACATTACTCTTAA
AsCfrCa   CTACTGTTATTACAAGATTATTAACAGTATTTCCCATTTTCGGGAATAAAGTTGCTATATGAATTTGGGGAGGTTGATGTGTTGGAAATCCAGCCTTACA
AsSp      CTAGTGTAATTACTAATTTGTTTTCGGCTATCCCTTATGTTGGTACTTCTTTAGTTCAGTGGTTGTGAGGTGGGTTTAGGGTATGTAGGGCTACGTTGCA
BaBa      CAAGGGTTATTGTTAATTTATTTTCTTGTATCCCTTATTTTGGGGAAGATTTGGTGCAATGAGTTTTAGGGGGGCATTCAGTTTGTAATGCTACTTTGAA
BaCfrSe   CTAATGTTATTATTAATTTGTTTTCTGCTATTCCGTTTGTGGGACAGATGCTTGTGGAATGGTTGTGAGGTGGTTATACTGTGTGTAATGCTACATTGCA
BaPa      CTAGGGTTATTACTAATTTATTTTCTGTAGTTCCGGTTGTTGGAAAGGATCTGGTTGAGTGGTTGTGAGGGGGGTTTACTGTTTGTAATGCTACTTTGCA
BaRe      CTAATGTTATTATTAACCTTTTTTCTGCGGTTCCTTATATTGGACAGGATTTGGTAGAGTGATTGTGGGGGGGTTACACTGTGTGTAATGCTACACTTCA
CaSp      CGACTGTAATTACTAGGATGTTTAGGGCTATCCCGTATGTAGGGTCTCTTTTGGTAGAGTGATTATGGGGAGGCTTTTGTGTAGGGGATGGAACTTTGAA
CaVa      CTACAGTTATTACTAGAATGCTTACAGTGATTCCTTGGTGTGGTGTAGCTTTAACTGAGTTTGTTTGAGGGGATTATTGTGTTGGTGATGCTACTCTTAA
CeEd      ????????????????????????????????????????????????????????????????????????????????????????????????????
ChBr      ????????????????????????????????????????????????????????????????????????????????????????????????????
ChFa      CTCAAGTTATTAGAAGGATGGTAACTGCCATTCCTGTGGTGGGAAAAGATATTGCTATTTGGATTTGGGGTGGTTATGCTGTTGGAAATATTACCTTAAA
ChIs      ???????????????????GGTTACTGCCATCCCTGTTGTGGGGAAGGATGTTGCTATGTGGGTGTGGGGCGGGTATGCTGTTGGAAACGCTACCCTTAA
ChLi      CTCAGGTGATTAGAAGGATGGTTACGGCTATTCCGGTTGTAGGCAAAGATGTTGCTATTTGGGTTTGGGGGGGGTACGCTGTAGGTAATATTACTCTTAA
ChMu      CTCAGGTTATTACAAGGATGGTAACGGCTATTCCGGTAGTGGGGAAGGATGTTGCTGTTTGGGTCTGAGGGGGCTATGCTGTGGGCAATGTAACGTTAAA
ClSp      CAACTGTAATTACTAATCTTTTAACGGCTTTGCCTTATGTCGGTCAAATAATGGCGGAGTGGCTTTGAGGAGGTTACACTATTGGTGATCCAACACTAAA
CoCa      ??????????????????????CCTGCTATTCCTTATGTTGGCCAGATATTGGTCTGAGTGGGTTTGGGGTGGTTATACAGTGGGGGACCCCACTTTAAA
CoFl      ????????????????????????????????????????????????????????????????????????????????????????????????????
CrAn      TAACTGTGATTACTAACATAATAACAGTTATTCCCGGAGGCGCCCGA---GCTTTAGACTGGTTTCAAGGAGGGTTTGTGATTTCTACTGTAACTCTTAA
CrAr      TAACTGTAATTACCAATATAATAACAGTTATTCCAGGAGGTGCCCGG---GCGTTAGATTGATTTCAAGGAGGTTTTGTAATTTCTGATGTGACCCTCAA
CrGi      TAACTGTGATTACTAATATAATAACAGTTATTCCCGGAGGCGCCCGA---GCTTTAGACTGATTTCAAGGGGGGTTTGTGATTTCTACTGTAACTCTTAA
CrHo      TAACTGTAATTACAAATATAATAACAGTTATTCCTGGGGGCGCTCGA---GCGTTAGACTGATTTCAAGGGGGGTTTGTAATTACTACTGTAACTCTCAA
CrIr      TAACTGTAATTACTAATATAATAACAGTTATTCCAGGTGGTGCACGA---GCTTTGGACTGGTTTCAAGGGGGGTACGTAATTACTTCAATAACTCTCAA
CrPl      CCACCGTAATTACTAATCTCCTCTCAGCAATTCCTTATATTGGTAAAACCCTAGTTTATTGGTTATGGGGCGGATTTTCAGTAAGAAACGCTACCTTGAG
CrSi      TGACTGTAATTACTAACATAATAACAGTTATTCCTGGGGGGGCTCGA---GCTTTAGACTGATTTCAAGGAGGGTTTGTAATTTCTACCATGACTCTTAA
CrVi      TGACTGTGATTACAAACATGATAACAGTAGTGCCTGGAGGAGCACGG---GCATTGGACTGGTTTCAAGGAGGTTTTGTTATTTCTTCTTTAACCCTAAA
CuRo      CTACGGTGATTACTAATATAGTAACAGCTATTCCTTATGTGGGGGATGATGTGGTTAAATTAATTTGGGGTGGCTATGCTGTAGGGAATGCTACATTAAA
DonSp     CAACTGTAATTACTAACTTATTTAGAGCTATCCCATATGTGGGACAAGCACTAACCAATTGAATTTGGGGTGGTTTTGTGGTCTGTGATGCTACGTTAAA
DosSp     CTACTGTAATTACTAATTTGTTTAGGGCTATTCCTTACATTGGGTCTAGTTTAGTGGAATGAATATGAGGTGGTTTTTGCGTAGGAGATGCTACTCTAAA
DrBu      ??ACTGTTATTACTAATCTATTTAGCGCCATTCCGAAAATTGGAAACTCAATTGTAGCTTTATTATGAGGGGGTGATTGCGTCTGCGACGCCACTTTAAA
DrSt      ??ACTGTTATTACTAATTTATTTAGGGCGATTCCAAAAATTGGCAGCTCCATCGTAGCTCTATTGTGAGGAGGCGACTGTGTCTGCGACGCCACTTTAAA
EnDi      CTACAGTTATTACTAACTTGGTTAGTGCAATTCCTTATTTAGGAGGGTGGCTGGTAGAATGAGTTTGGGGGGGCTTTGCGGTTGGAGATGCTACTTTGAA
EpToRa    ??ACTGGTATTACTAATCTCTTATCAGCAATCCCATACATCGGGAAAACTCTAGTATACTGGTTATGGGGAGGATTCTCAGTGTCTAACGCGACCTTAAA
GaAl      CTACAGTTATTACTAACATATTTGGTGTGGTGCCGTATGTGGGGAATTCTTTAGTTGAATGGGTTTGTGGTGGTTATTCGGTTGGTGATGCCACTTTAAA
GeGe      CTACAGTTATTACTAATCTTTTTAGTGCTATTCCTTATGTAGGTTCTAATTTAGTTGAGTGATTATGAGGGGGTTTTTGTGTTGAGGATGCTACTTTAAA
GrEb      CCACAGTAATTACTAATTTTGTTACAGCTATTCCATATGTTGGAACTATAATTGTTCAGTGACTGTGAGGTGGATTTTCAGTTGATTCTCCAACTTTAAT
HaRu      CTACTGTAATTACTAATCTTTTTTCTGCTATTCCGTATATCGGGAATGAGCTTGTGCAGTGAATGTGGGGTGGATTTGCAGTTGATAATGCTACTTTGGT
HiAr      CAACTGTAATTTCTAACTTTCTAACTGTAATTCCTTTTTTTGGTGATACTCTATTAAAGTATGTTTTGGGTGGTTACAGGGTATGTGATTTAACTTTAAG
HyCu      CTACTGTAATTACCAACCTACTATCAGCAGTCCCATATGTAGGAAGAACCTTAGTTTACTGATTGTGGGGCGGATTCTCCGTATCCAATGCAACCCTGAA
HyHy      CAACAGTAATTACAAATATGATTACAGTGGTTCCCTATGCGGGTCAGGACTTGTCCTGATGGTTATGGGGGGGGTACACTGTAGGGGACCCGACTTTAAA
HySc      ????????????????????????????????????????????????????????????????????????????????????????????????????
InJa      CTACTGTTATTACTAACCTACTATCAGCGATCCCATACGTGGGTAAATCTTTAGTTTACTGATTGTGGGGGGGCTTCTCAGTATCTAACGCAACCCTGAG
IsSp      ????????????????????????????????????????????????????????????????????????????????????????????????????
KaTu      CTACTGTTATTACAAACTTAATATCAGCGATTCCTTATATCGGCACAACAATAGTTCAATGAATCTGAGGAGGATTTGCAGTAGATAACGCCACTTTAAC
LaGr      ?????????????????????????????????????????????????????????ATTGATTATGGGGAGGATTCTCAGTTAGAAATGCAACTCTAAG
LaOr      CTACTGTCATTACTAACCTTTTATCAGCAATCCCATATGTCGGAAAAACCCTGGTATACTGATTGTGAGGAGGATTTTCAGTGTCTAATGCCACCTTAAA
LaSp      CTACAGTAATTACTAATCTACTAACAGCTATTCCTTATGTCGGTGAGATGTTAGCAGAGTGGGTTTGAGGGGGGTATACGATCGGAGATCCTACTCTAAA
LiLi      ????????????????????????????????????????????????????????????????????????????????????????????????????
LimariaSp ????????????????????????????????????????????????????????????????????????????????????????????????????
LimaSp    CAACAGTAATTACAAATATGATTACAGTGGTTCCCTATGCGGGTCAGGACTTGTCCTGATGGTTATGGGGGGGGTACACTGTAGGGGACCCGACTTTAAA
LiPaGa    CAACCGTTATTACTAACATAATTACTGTGGTCCCGTTTGTGGGGGACAGTTTGTCTGAGTGGTTGTGGGGGGGATTTACTGTTGGAGGGCCTACGCTGAA
LoLa      CTACTGTTATTACTAATATAGTCACTGCCATTCCTTATATTGGTAAGGATATTCTCCACTGGTTGTGGGGAGGCTACACCGTAAGGAATCCTACTTTAGT
LuDi      CTACTGTAATTACTAACATGGTAACAGCAATTCCGTATGTGGGAAAAGATATCCTTCACTGGTTGTGGGGGGGGTATACAGTCAGAAACCCCACTTTAGT
LuHe      ???????????????????TTGCTCCAGCCTTCCCTATATTGGTCAACGCTGG?CTGAGTGGGTGTGAGGGGGTTATACTGTGGGGGATCCCACTTTAAA
MaCo      CAACCGTCATTACTAACTTGGCTTCAGCAATTCCCTACGTGGGGGTAGATTTAGTAGAATGAATATGAGGGGGTTTTAGAGTAGGAAATGCTACACTAAA
MaLi      ????????????????????????????????????????????????????????????????????????????????????????????????????
MeLu      CCACTGTGATTACTAATTTATTTAGTGCTATTCCTTATGTTGGGCCTTCCTTGGTTGAGTGGCTATGAGGTGGGTTTTGTGTAGGAGATGCTACTTTAAA
MeMe      CTACTGTAATTACTAACTTATTTAGTGCTATTCCGTATGTTGGGCCTTCTTTGGTTGAGTGATTATGGGGTGGGTTTTGTGTAGGAGATGCTACCTTAAA
MePe      CTACTGTAATTACTAATCTATGGAGTGCTATTCCGTATGTTGGGCCTTCTTTGGTTGAGTGATTATGGGGTGGGTTTTGTGTAGGAGATGCTACCTTAAA
MeSp      CTACTGTTATTACTAATTTGTTTAGGGCTATTCCTTACGTTGGTCCTGGTCTTGTTGAATGACTATGGGGCGGTTTTTGTGTAGGGGATGCTACTTTGAA
MiNo      CTCAGGTAATTAGAAGCATGGTGACGGCTATTCCGGTCGTGGGTAAAGATGTGGCTATTTGGATTTGGGGGGGTTATGCCGTAGGGAATGTCACTCTTAA
MiYe      CTCAGGTAATTAGAAGGATAGTTACCGCTATCCCCGTAGTGGGGGGGGATGTTGCTATGTGGGTATGGGGCGGATATGCCGTTGGAAATATTACCCTGAA
MoSp      CAACTGTAATTACTAGCCTATTGACGGCTATCCCTTATATTGGTGAGATATTGGTTCATTGAGTGTGGGGTGGTTATTCAGTCTCTAATGCTACCCTAGT
MuSe      TAACTGTTATTACTAATATGGTTACGGTTATTCCTTTTGTGGGGAAAGATATTTTGCAACATGTTTTAGGGGGCTACTCTGTGTGTAACAATACATTGAA
MyAr      CAACGGTAATTACTAATCTTTTTACTGTAATTCCAAAGTTCGGGGTGAAAATTGTAAATTTAATATGGGGTGCAAATCATATTTGTGGCGCTACATTAAA
MyEd      CTACTGTAATCACTAATATACTTAGAGTAAGGCCTGTGGTAGGTGAAAGGATACTTCGCTATGTATGAGGGGGGTGGACTGTGTGTAATGCAACGTTAAA
MyGa      CTACTGTCATCACTAATATACTTAGAGTAATCCCTGTGGTAGGTGAAAGGATACTTCGCTACGTATGAGGGGGGTGGACTGTGTGTAATGCAACGTTAAA
MoPh      CAACTGTAATTACTAGCCTATTGACGGCTATCCCTTATATTGGTGAGATACTGGTTCATTGAGTGTGGGGTGGTTATTCAGTCTCTAATGCTACCTTAGT
MySp      ????????????????????????????????????????????????????????????????????????????????????????????????????
MyTr      CTACTGTTATTACTAATATACTTAGAGTGATCCCCGTAGTAGGAGAGAGTATGCTCCGCTATGTATGAGGGGGTTGGACCGTGTGTAATGCAACTCTAAA
NeCo      ????????????????????????????????????????????????????????????????????????????????????????????????????
NuCo      TAACTGTTGTTACAAATATGTTCACAATTATTCCAGTTTTGGGTATTAAGATTGCTATGTGGTTTTGAGGGGGGTGGGTTGTTGGGGGCCCTACATTAAC
NuDe      ????????????????????????????????????????????????????????????????????????????????????????????????????
NuNu      CAACTGTTATTACTAACCTACTTTCTGCAGTCCCTTATGTAGGAAAAGATGTGGTACAATGAGTGTGAGGGGGCTTTGCTGTCGAAAGTGCTACTTTAAC
NuSp      ????????????????????????????????????????????????????????????????????????????????????????????????????
OsEd      ????????????????????????????????????????????????????????????????????????????????????????????????????
PaCa      ????????????????????????????????????????????????????????????????????????????????????????????????????
PaEu      CAACTGTTATTACAAATTTATTAAGGGCAATTCCTTCAGTAGGAGAGTCTTTAGTGCAATGGGTGTGAGGAGGAATTTGTGTTGGTGATGCGACTTTAAA
PaPi      CTACTGTAATTACTAACATGGTGACCACGCTTCCTAGCATTGGGGTGGGGTTGTTGTTGTGGGTTTGGGGTGGGTTTTCTGTTGGAAGGGCTACGTTATC
PaSp      ????????????????????????????????????????????????????????????????????????????????????????????????????
PeCl      ????????????????????????????????????????????????????????????????????????????????????????????????????
PeJa      CCCAAGTTATTAGAAGAATAGTTACGGCTATTCCTTTGTTTGGGAATGATATTGCCATATGGATTTGAGGAGGGTATGCCGTAGGGAATATCACTCTAAA
PiAl      ????????????????????????????????????????????????????????????????????????????????????????????????????
PiFu      ????????????????????????????????????????????????????????????????????????????????????????????????????
PiMu      CAACGGTAATCACCAACTTGTTCACTGTAATTCCTTACGTTGGTAATACCCTTGTATATTGAATGTGAGGGGGGTATAGGGTCAGCGGCCCTACTCTTAA
PinMac    ????????????????????????????????????????????????????????????????????????????????????????????????????
PinMax    ????????????????????????????????????????????????????????????????????????????????????????????????????
PiSp      CTACTGTAATTACTAATTTATTTGGTGCTATTCCTTATGTTGGGCCCTCATTAGTAGAATGATTGTGGGGTGGGTTTTGTGTTGGGGATGCTACTTTGAA
PlCo      ????????????????CTTACTATCAGCAATCCCATACATTGGTAAAACTCTAGTTTACTGATTATGAGGGGGATTCTCAGTAGCTAACGCAACCTTAAA
PlMa      CCCAGGTTATTAGGAGGATGGTTACTGCTATTCCTAAGGTGGGGGGGGAAGTTGCTATGTGGGTTTGAGGGGGGTATGCGGTTGGAAATATTACTCTTAA
PsCo      ???????????????????????????????????????????????????????????????????AGGGGGATTTTCAGTCAGAAACGCAACTCTTAG
PtHi      ????????????????????????????????????????????????????????????????????????????????????????????????????
PyGr      CTACTGTAATCACAAACCTTCTCTCAGCAGTACCATATATTGGTAAAACTTTAGTTTACTGACTTTGAGGAGGATTTTCAGTTAGAAACGCAACTCTAAA
QuQu      CTACTGTTATTACTAACTTACTTTCGGCAGTTCCCTACGTAGGAAAAACCATAGTCTACTGACTATGGGGCGGATTTTCAGTGTCTAACGCAACCTTAAA
SaMo      TAACTGTGATTTCAAACATAATAACAGTTTTTCCGGGAGGAGCTCGA---GCTTTAGAGTGATTTCAAGGCGGTTTTTCTATCTCTACGCTTACTTTAAA
SiCo      CAACTGTTATTACTAATTTAGTTAGGGCAGTGCCTTATTTAGGGGGGTGGTTAGTAGAGTGAATTTGAGGAGGGTTTGCTGTTGGGGATGCTACGTTGAA
SiLo      CAACAGTTATTACAAATCTTTTATCAACCGTCCCTTACATCGGCAAATCCATAGTAATATGGCTATGGGGGGGGTACGCCGTAGGTGGGCCTACTCTATC
SolemSp   ????????????????TCTTTTATCTGCTATTCCATATGTTGGAAAGATGTTGGTTGAATGAATTTGAGGTGGTTTTGCTATTGATAATGCTACTTTAAG
SpGa      ????????????????????????????????????????????????????????????????????????????????????????????????????
SpSp      CGACGGTTATTACTAACTTAATTTCTGTTATCCCTTACATCGGAGAAAGTTTAGTTCAATGGGTGTGAGGGGGCCATAGAGTGTGTAATGCAACTTTAAA
StLa      ????????????????????????????????????????????????????????????????????????????????????????????????????
ThCl      CAACTGTAATTACAAATTTGCTTTCTGCAATTCCCTATGTTGGTAAAATATTGGTAGAGTGAGTATGAGGGGGGTTTGCTGTAGATAATGCAACTCTTAC
ThDi      CCACCGTTATTACAAATATGTTATCTGCTATTCCATATGTTGGAGATAGTTTGGTTATGTGGATTTGGGGTGGGTTTTCTATTGGGAATGCCACTCTTCT
TiOv      CTACAGTTATTACTAATTTATTTAGGGCTATTCCTTATATTGGTAATAGGCTTGTTGAGTTTTTGTGGGGTGGCTTTTGTGTTGGGAATGCCACTTTAAA
TrDe      CCACTGTTATTAGAAATTTGCTTACTGCTATTCCTTATGTAGGGCAAAGATTAGCAGAGTGGGTTTGAGGTGGATATACAATTGGTGATCCTACTTTAAA
TrMa      ????????????????????????????????????????????????????????????????????????????????????????????????????
TrSq      CGACTGTGATTAGAAACTTGCTAACTGCTATCCCTTATGTTGGCCAAAGTTTAGCAGAGTGAGTGTGAGGTGGCTACACTATTGGTGACCCAACTTTAAA
UnCr      CGACTGTTATTACTAATCTTCTCTCAGCAATCCCATATGTTGGTAAAACCTTAGTTTATTGGTTGTGGGGTGGATTTTCAGTTAGAAATGCAACTTTAAG
UnPi      CTACCGTTATTACCAACCTCCTTTCAGCAATTCCATATATCGGGAAAACCTTAGTTTACTGGTTGTGAGGCGGATTTTCAGTTAGAAATGCAACTTTAAG
UnTu      ???????????????????????????CAATTCCCTACATTGGGAAAACTTTAGTTTATTGACTATGAGGAGGGTTTTCAGTAAGAAATGCGACTTTAAG
VeCa      ????????????????????????????????????????????????????????????????????????????????????????????????????
VeEl      CTACTGTTATTACTAATCTCTTATCAGCAATCCCGTATATTGGGAAAACCCTAGTATATTGGTTGTGGGGAGGGTTCTCAGTATCTAACGCAACCTTAAA
VePh      CAACTGTTATTACTAACCTGTTTGGTGCTATTCCTTATGTGGGTAATATATTAATAGAGTGAATTTGAGGAGGTCATTGTGTTGGTGATGCTAGTTTAAA

AbLo      GCGGTTTTATGTTTTACACATGTATTTGCCTTTTGCGTTGGCCGGATTAGCTGTGATTCATTTATATTATCTACATGACACGGGATCAAATAATCCGTTG
AcBu      GCGGTTTTTTGCTCTTCATTTTATCCTTCCGTTTATTTTATTAGTATTGGGTTGGGGACATATGAGGCTTTTGCACCAAGCAGGTTCTGGGAATCCGTTA
AcEx      ACGATTTTTTGTTCTCCATTTTATCCTTCCGTTTATTTTATTAGTATTTGGTTGAGGACATATAAGGCTTTTACACCAGGCAGGTTCTGGGAATCCGTTG
AcOo      GCGGTTTTTTGCTCTTCATTTTATCCTTCCGTTTATTTTATTAGTATTTGGTTGAGGACATATGAGGCTTTTGCATCAAGCAGGTTCTGGGAATCCGTTG
AcTu      ACGATTTTTCGTTTTACATTTTTTGGTACCTTTCCTAATACTGGTTATAGTGATAATTCACATTTTGTATCTACACGACCACGGGTCAAGAAATCCTTTG
AdCo      ACGATTCTATTCCTTCCATTTTATCCTTCCTTTTTTAATAGTCGTAGTGGTGATGCTTCATCTATTCTATTTGCACTCTAAAGGAAGAAACGATCCTTTA
AlJa      ????????????????????????????????????????????????????????????????????????????????????????????????????
AmPl      ????????????????????????????????????????????????????????????????????????????????????????????????????
AnAn      ACGATTCTTTGTTCTACACTTTGTTCTCCCGTTTGCTATTATAGCTCTTATGGTAATCCACCTGTTGTTTTTACACGAAACCGGATCAAATAACCCACTT
AnCy      TCGATTCTTTGTTCTACACTTTGTTCTCCCGTTTGCTATTATGGCTCTTATAGTAATCCATCTGTTATTCTTACACGAAACAGGATCAAATAACCCTCTT
AnDi      GCGTTTTTTTGTTTTTCATTTTTTATTACCCTTGGTAATGACTGTGGTTGTTGTTGTACATTTGATTTTTATTCATGAAACTGGTGCTAGTAATCCGCTC
AnOv      GCGGTTTTATGTTTTTCATTTTATTATACCATTAATTATAGTGATGGTGGTAGTGGTACATTTAGTGTTTATTCATGAAAGTGGTGCTAGGAATCCTCTT
AnSp      GCGTTTTTAAACTCTTCATTTTATTCTGCCATTTGCTCTAAGGGGATTGGTCTTAGTTCATTTAAGACTCCTCCATTCAGAAGGTTCTAGAAACCCGTTA
AnTr      GCGGTTTTATGTTTTTCATTTTATTATACCATTAGTGATGGTAATGGTGGTAATTGTTCATATGATTTTTATTCATGAGCATGGAGCCAGGAACCCTCTT
ArIr      GCGTTTGTTTAGGATTCACTTTCTTCTTCCCTTCGTAATTCTTGGGTTGTTCTTTCTACACCTAATCTTTCTTCATGTGACGGGGTCAGGAAACCCTCTT
AsCfrCa   ACGCTTTTATGTGTTTCATTTTGTATTGCCATTTTTAATTAGTGCTTTGGTAGTTGTTCATATTTTCTATCTTCATAAAGAACCTAGAAACTGTCCATTG
AsSp      TCGATTTTTTGTGTTTCATTTTTTATTGCCTTTTATTATGGTGTTTTTTAGGGTAGTGCATTTAGTCTTCTTGCATGAGTTGGGGTCAACAAATCCATTG
BaBa      GCGGTTTTTTACTTTTCATTTTTTGCTTCCGTTTTTGTGTATATTTTTAGTTGGAGTTCATTTGGTTTTTATTCATGAGGTTGGGGGAAATAACCCATTA
BaCfrSe   GCGATTTTTCATGCTTCACTTTTTTATACCTTTTTTCCTAGTACTTTTGGCTGCGGTACATTTGGTATTTTTACATGAGTCTGGGGCTAATAATCCATTG
BaPa      GCGTTTTTTTGTTTTTCATTTTGTGTTGCCTTTTGTTTTAATTTGTCTTAGAGTTATTCATTTGGTATATCTTCATGAGGTTGGTGGGGGGAACCCCTTA
BaRe      GCGATTTTTTGTGCTTCACTTTTTTATGCCGTTTGTCTTAGTTTTTTTGTTGGTTATTCATTTGGTGTTTTTACATGAGTCTGGGGCAAATAATCCGCTT
CaSp      GCGTTTTTATGTTTTTCATTTTGTTGGCCCTTTTATTATAATTGTTCTTGTTGCTTTTCACATTATAAATCTTCATGAGACAGGGTCTAGAAATTCTCTA
CaVa      GCGTTTTTATGTTTTTCACTTTTTGTTACCTTTTGTGATTGCTGGAGTTGCTGTTATTCATATTTTTTATCTTCATCAGGAGGATAGAAATTGTCCATTA
CeEd      ????????????????????????????????????????????????????????????????????????????????????????????????????
ChBr      ????????????????????????????????????????????????????????????????????????????????????????????????????
ChFa      GCGGTTATTTAGGGTGCACTTTCTTATTCCGTTTATTATTTTAGCTGTTTTCTTTCTCCATTTAAATTTCCTTCATGAGAGGGGGTCTGGGAATCCTTTG
ChIs      GCGTTTGTTTAGAATCCATTTTCTGCTTCCTTTTATCATCCTGGCGGTTTTTTTTCTTCACTTAACTTTTCTTCATGAGAGGGGGTCGGGAAATCCTTTA
ChLi      GCGTCTTTTTAGGGTTCACTTTATCTTCCCTTTTGTAATGGTTGGCTTAGCTGTTTTACATTTGGCTTTTCTTCACACAACGGGGTCTGGAAATCCTCTA
ChMu      GCGTCTGTTTAGGGTTCACTTTGTGATACCTTTTATTATCCTGGGAATCTTTTTCCTTCATCTTAGGTTCCTCCATGAGACTGGGTCGGGCAACCCGCTG
ClSp      ACGTTTCTTTGTTTTACACTTTTTAGTGCCCTTCATTATATTGGGGTTGGTAGGGGTGCATATCCTGTACCTCCATGAGCATGGGTCGAGAAACCCTTTA
CoCa      ACGGTTTTTTGTATTACATTTTTTAACTCCATTTCTGATGCTTGTAATGGTTATGGTACACGTGTTTTATCTACATGAGCACGGTTCAAGAAACCCTTTG
CoFl      ????????????????????????????????????????????????????????????????????????????????????????????????????
CrAn      GCGAGTCTTTGTTTTACACTTTCTTTTACCGTTTGTAATTTTAGGGCTTAGCCTAGCTCACGTTCTTTTGCTGCATGTGAACGGGTCTAGAAATCCGTTA
CrAr      GCGAGTTTTTATTTTACATTTTCTTTTACCGTTTGTAATTCTCGGTCTTAGACTAACCCATGTTCTTCTTTTGCATATAAACGGCTCTAGAAATCCATTA
CrGi      GCGAGTCTTCGTTTTACACTTTCTTTTACCATTTGTAATTTTAGGGCTTAGCCTAGCTCACGTTCTTTTGCTGCATGTGAATGGGTCTAGAAATCCGTTA
CrHo      ACGAGTTTTTGTTTTACATTTTTTACTACCATTTGTAATTTTGGGGTTTAGACTAGCTCATGTTCTTCTTCTACATATGAACGGCTCTAGGAATCCACTA
CrIr      ACGAGTTTTTGTTTTACATTTTCTTTTACCATTTGTAATTTTAGGACTTAGGTTAACACATGTGTTATTTTTGCATATAAACGGGTCAAGAAACCCATTA
CrPl      ACGATTTTTTGTTCTTCACTTTGTCCTCCCATTCGCTATTATAGCTTTTGCAGTAATCCACCTACTTTTTTTACACGAAACTGGGTCTAACAACCCTCTT
CrSi      GCGAGTTTTTGTTTTACATTTTCTTTTGCCATTTGTAATTTTAGGGCTTAGTTTAGCTCACGTTCTTTTGCTGCACGCAAATGGCTCTAGAAATCCATTA
CrVi      ACGCGTGTTTGTTCTACACTTTATTCTTCCTTTTGTAATCTTAGGATTGGCACTTGTTCATGTGCTAATCCTCCACCAAAACGGGTCTTCAAACCCATTA
CuRo      TCGTTTTTTTATTTTACACTTTTTATTACCATTTATTATTCTTGCCTTAGTGACAGTACACTTGGTGTTTCTTCATGAGGAAGGGTCTAATAACCCTTTG
DonSp     GCGGTTTTACGTTCTTCACATATATATACCCTTTGTGTTAGCAGGGTTGGCTGGGGTACATTTATTTTACCTACACGAGACCGGGTCTAACAACCCTTTA
DosSp     ACGATTTTTTGTGTTTCATTTTTTAGGACCTTTTTTATTATTTGTGTTAGTTGGAGTCCATATTATGTTTCTCCATGATACTGGGTCTGGAAATCCATTA
DrBu      GCGATTCTTTGCGCTTCATTTCCTTATACCGTTTATTCTATTAGTACTCCTACTAGCACACCTAGGATTTCTTCACACTACCGGGTCTAGAAATCCACTT
DrSt      ACGATTTTTTGCCCTTCATTTTCTTATGCCTTTTATCTTGTTAGTGCTTTTAATAGTGCACGTAGGCTTTCTCCATACTACCGGGTCTAGAAACCCTTTA
EnDi      GCGATTTTTTATGCTTCACTTTCTTTTACCTTTTGTTTTACTGGTTCTTGTTGCTGTTCATATCATATATCTTCATAGAACTGGTTCTAATAATCCGTTA
EpToRa    TCGATTTTTTGTTCTACACTTTGTTCTTCCATTTGCCATTGCAGCTCTTGCCGCAGTACACCTCCTATTTCTTCACGAGACAGGGTCTAACAATCCTTTA
GaAl      GCGGTTTTATGTGTTTCACTTTTTATCTCCATTTTTGATAATAGTTTTAGTTGTTTTACATATTGTGTTCCTTCATGATAGAGGTTCTGGTAATCCTTTG
GeGe      ACGATTTTTTGTGTTTCATTTCATTGCTCCTTTTATTTTGTTAGTTTTAGTTGGAGTTCATATTATTTTTTTACATGAAACTGGATCAGGTAATCCTTTA
GrEb      TCGATTTTATTCCCTCCATTTTCTATTCCCCTTTATTATACTGGGATTAACTGTTTTACATTTAATATTTTTACATCAAAAAGGGTCAAATAACCCTTTG
HaRu      GCGGTTTTTTAGTCTTCATTTTTTGGTGCCGTTTGTTATTGCTGGCATGAGAGTCCTCCATCTGTTGTTCTTGCATGAGACCGGGTCTAATAACCCTTTA
HiAr      ACGTTTTTTTGTAGCTCATTTTCTTGCCCCATTTTTAATTTCTTTGATGGTTTTGTTTCATTTAATCTGAGGTCACGAAAAGGGGGCAAGAAATCCTTTA
HyCu      TCGATTCTTTGTACTCCACTTTGTTCTGCCGTTTGTCATCATAGCTCTTGCTGTTATTCATCTTCTTTTCCTACACGAAACAGGGTCCAACAATCCCCTA
HyHy      ACGGTTTTTTGTCCTGCATTTTTTGCTTCCCTTTGTGATCGCACTATTTGCTGTCATCCATCTGGTGCACCTTCATGAGGGGGGCCCTAGCAACCCTT?A
HySc      ????????????????????????????????????????????????????????????????????????????????????????????????????
InJa      ACGATTCTTTGTCTTGCACTTCGTTCTCCCCTTTGCTATCGCAGCTTTCGCCGTAATCCACCTCCTGTTTCTACACGAAACCGGCTCCAACAACCCACTT
IsSp      ????????????????????????????????????????????????????????????????????????????????????????????????????
KaTu      ACGATTTTTTTCATTTCATTATCTTGCCCCTTTTATTATTGCTGCAGCATCTGTTCTACACATTCTCTTCCTTCATGAAACAGGGTCTAACAACCCCTTA
LaGr      GCGATTCTTTGTTCTACACTTTGTGTTTCCATTTGCTATCCTAGCTCTAGTCGTTATTCACTTACTTTTCCTACACGAAACTGGGTCCAACAACCCTCTT
LaOr      TCGATTTTTTGTTCTTCACTTTGTCCTTCCTTTTGCTATTGCAGCCTTTGCCGCAGTACATCTGTTATTTCTACACGAAATAGGGTCTAATAATCCTTTA
LaSp      GCGGTTTTTCGTATTACACTTCCTCGTACCATTTGCAATACTAGGTGTAGTTGGTGTTCATATTTTGTATTTGCATGAGCATGGCTCAAGTAACCCTTTG
LiLi      ????????????????????????????????????????????????????????????????????????????????????????????????????
LimariaSp ????????????????????????????????????????????????????????????????????????????????????????????????????
LimaSp    ACGGTTTTTTGTCCTGCATTTTTTGCTTCCCTTTGTGATCGCACTATTTTCTGTCATCCATCTGGTGCACCTTCATGAGGGGGGCTCTAGCAACCCTTTA
LiPaGa    GCGGTTTTTTGTGCTTCATTTTAGGTTACCCTTTTTTGTAGCTTTCTTGTCTATTGTTCACCTAATTAATTTACATGAGCGAGGGTCAAGGAACCCCCTG
LoLa      TCGATTCTATGTGTTTCACTTTCTTTTGCCTTTTATTCTGGTAGTGTTGGTAATAGTTCATATTGTTGTTCTCCACGATGCTGGTTCTAATAATCCATTA
LuDi      GCGTTTTTATGTTTTTCATTTTCTTCTACCTTTTATTCTTGTGGTATTGGTGATGGTCCATATTATTGTTTTACATGATGCAGGTTCTAATAATCCTTTG
LuHe      GCGGTTTTTTGTTCTTCATTTTTTAACTCCATTTTTAATACTTGTAATGGTCATAGTACACATTTTTTATCTTCATGAGCACGGGTCAAGAAACCCTCTG
MaCo      GCGGTTTTTTGTGTTTCATTTTCTTATACCTTTTCTCTTAATAGCTTTAAGGGGAGTTCATATTTTCTTCCTTCATGAGACAGGATCGAGTAACCCTTTA
MaLi      ????????????????????????????????????????????????????????????????????????????????????????????????????
MeLu      ACGATTCTTTGTGTTTCATTTTTTAGCTCCTTTTATTCTTATAGTTTTAGTGGGGGTTCATATTGTGTTTTTACATGATACGGGTTCAGGAAACCCTTTG
MeMe      ACGGTTTTTTGTGTTTCATTTTTTAGCTCCTTTTATTCTTATAGTTTTAGTAGGGGTTCATATTTTGTTTTTACACGATACGGGTTCAGGAAATCCTTTA
MePe      ACGGTTTTTTGTGTTTCATTTTTTAGCTCCTTTTATTCTTATAGTTTTAGTAGGGGTTCATATTTTGTTTTTACACGATACGGGTTCAGGAAATCCTTTA
MeSp      GCGATTTTTTGTTTTTCATTTTTTAGGGCCTTTTTTACTGCTAATCTTAGTGGGAATTCATATTGTGTTTTTACATGACACAGGTTCTGGAAATCCTTTA
MiNo      ACGCCTTTTTAGGGTTCATTTTATTTTCCCTTTTGTAATAGTTGGTTTGGCTGTTCTGCATTTGGCTTTTCTCCATACAACGGGTTCTGGTAATCCATTA
MiYe      ACGTTTATTTAGGGTTCATTTTCTTCTTCCTTTTATTATTCTGGCAGTGTTCTTCTTACACTTAAACTTTCTTCATGAGAGGGGCTCAGGAAATCCCTTG
MoSp      TCGGTTTTATTCTTTTCATTTTATTTTGCCGTTTATTATTGCTGCTTTTAGGGTTGTGCACTTATTGTTCCTTCATGAGACTGGGTCTAACAATCCTTTA
MuSe      GCGATTTTACTCTTTACATTTTGTTATCCCTTTTGTAATTATGGGACTAGCAAGGCTTCATTTACTTCTCTTACATGAAAATGGAAGAAATAATCCTTTG
MyAr      GCGGTTTTTCGTGTTACATTTTTTAATACCTTTTGTTCTTGTTTTATTAATATTGGTGCATTTAGGTCTTCTTCATGAAACAGGTTCTTCTAATGTATTG
MyEd      GCGGTTTTACACACTTCACTTCCTTTTACCGTTTGTAATAGTGGCGGTTGTTTTTTTGCACTTATTTTTTTTACATGAGAAGGGTAGTAATAACCCTTTA
MyGa      GCGGTTTTACACACTTCACTTCCTTTTACCGTTTGTAATAGTGGCGGTTGTTTTTTTGCACTTATTTTTTTTACACGAGAAGGGTAGTAATAACCCTTTA
MoPh      TCGGTTTTATTCTTTTCATTTTATTCTGCCGTTTATTATCGCTGCTTTTAGGGTTGTGCACTTATTGTTCCTTCATGAGACTGGATCTAACAATCCTTTA
MySp      ????????????????????????????????????????????????????????????????????????????????????????????????????
MyTr      GCGGTTTTATACCTTACACTTTCTCTTACCGTTTGTGATAGTGGCGGTTGTTTTTTTACACCTGTTTTTTTTACATGAGAAAGGGAGTAATAACCCTTTG
NeCo      ????????????????????????????????????????????????????????????????????????????????????????????????????
NuCo      ACGTTTTTTCACATTTCACTTCTTAATGCCTTTTGTTATACTGGGTGTTATTATAGCGCACATTATTTTTCTTCATAAAACTGGCTCTAATAATCCTATG
NuDe      ????????????????????????????????????????????????????????????????????????????????????????????????????
NuNu      TCGTTTTTTTAGTTTTCATTTTTTATTCCCGTTTGTGATCGCCGCCCTTAGAATTTTACATATTCTGTTCTTACATGAGACCGGGTCCAACAACCCATTA
NuSp      ????????????????????????????????????????????????????????????????????????????????????????????????????
OsEd      ????????????????????????????????????????????????????????????????????????????????????????????????????
PaCa      ????????????????????????????????????????????????????????????????????????????????????????????????????
PaEu      ACGGTTCTTTACTTTTCATTTTATGTTTCCATTTGCTTTGGCTGGATTGGTTCTTTCTCATTTAATATTAATTCATGAGTATGGAACTAGAAATCCTCTA
PaPi      TCGGTTCTTTATTCTTCATTTTATTTTACCTTTTGTAATCTTGTGTTTGAGCCTGTTCCATGTATGATTACTACATAAAACAGGCTCTAGTAATCCATTA
PaSp      ????????????????????????????????????????????????????????????????????????????????????????????????????
PeCl      ????????????????????????????????????????????????????????????????????????????????????????????????????
PeJa      GCGTTTTTTTAGTCTTCATTTTCTTATGCCTTTTGTTATTTTGGGCATCTTTTTTTTGCATTTAGTGTTTTTGCATGTGAGGGGTTCTGGAAATCCTTTA
PiAl      ????????????????????????????????????????????????????????????????????????????????????????????????????
PiFu      ????????????????????????????????????????????????????????????????????????????????????????????????????
PiMu      GCGGTTTTTTGTGCTACATTTTTTCTTGCCTTTGGCTATAGTAGTGGTGGTTATACTCCATTTACTATACTTACATGGAGGTGGATCTAACAATCCTTTA
PinMac    ????????????????????????????????????????????????????????????????????????????????????????????????????
PinMax    ????????????????????????????????????????????????????????????????????????????????????????????????????
PiSp      GCGGTTTTTTGTGTTTCATTTTTTAGCCCCCTTTATTTTAATAGTTTTAGTTGGAATTCATATTGTATTTTTACATGATACTGGATCAGGTAATCCTTTA
PlCo      TCGATTTTTTGTTCTACACTTTGTTCTCCCATTTGTGATTGCAGCCTTCGCAGTACTTCATCTCCTATTTCTCCACGAAACAGGATCCAATAACCCACTT
PlMa      GCGATTGTTTAGGGTTCATTTTTTGCTGCCTTTTGTTATTCTAGCTGTTGTTTTGCTTCATCTCCTTTTTCTTCACTCTAGGGGGTCGGGGAATCCGTTG
PsCo      TCGATTTTTTGTGCTACACTTTGTTCTTCCATTCGCTATTATAGCCCTCGCTGCAATTCACCTATTATTTTTACACGAAACTGGATCAAATAATCCTCTT
PtHi      ????????????????????????????????????????????????????????????????????????????????????????????????????
PyGr      TCGATTTTTTGTGCTGCATTTTGTTCTTCCATTTGCTATCATAGCTCTTGTTGTAATTCACTTACTATTCCTTCACCAGACTGGGTCAAACAACCCTCTT
QuQu      TCGATTCTTTGTACTCCACTTTGTTCTGCCATTTGTCATCGCGGCTTTCGCCGCAATTCACCTATTATTCTTACACGAAACAGGATCTAACAACCCGCTC
SaMo      ACGGGTGTTTGTGCTCCACTTTTTGTTGCCTTTTGTAATTTTAGGAATGAGAATGGTGCATGTAATTCTTTTGCATAATAAAGGGTCCAGAAATCCGCTA
SiCo      ACGTTTTTTTATGCTTCATTTTCTTCTTCCTTTTGTTTTAATAGTTTTAGTTGTAGTTCATATTATGTATCTTCATTCAACAGGATCAAATAACCCTTTA
SiLo      TCGATTCTTCAGACTCCACTTTATTCTTCCATTTGTGATTGTAGTTCTCTCAATTAGACATTTACTTGCTTTACACCACAAAGGAAGCTCAAACCCTTTA
SolemSp   ACGTTTTTATGCCTTTCATTTTCTATTTCCTTTTGTTATTGCTGCTTTAAGTGCTTTACATATACTATTTTTACATGAAACTGGATCTAATAATCCATTA
SpGa      ????????????????????????????????????????????????????????????????????????????????????????????????????
SpSp      GCGGGTGTTTGTTCTTCATTTCTTATTGCCTTTTCTTTTAATTATCCTGATCGGTGTTCATCTTTACTACCTACACGAGGAAGGGTCTAGAAATCCTTTA
StLa      ????????????????????????????????????????????????????????????????????????????????????????????????????
ThCl      GCGATTTTTTGCTCTTCACTTTTTACTTCCTTTTGCTGTTGCGGGTTTGGGGATTCTACACATATTATTTCTTCATGAAACAGGATCTAACAATCCGCTC
ThDi      TCGTTTTTATACTTTTCACTTTGTTTTTCCGTTTATTATTGCTAGTTTAAGGGTAGTGCATATTATTCTATTACATGAGACAGGATCTAACAACCCGTTG
TiOv      GCGATTTTTTGTGTTACACTTTTTAGCTCCTTTTATTTCAGTTGTTTTGGTAGGGGTACATATTTTGTTTTTACATGACACAGGGTCTAGAAACCCGCTT
TrDe      GCGGTTTTTTGTGCTCCATTTTATTCTTCCGTTTGTCATAGTATTTATGGTGATTATTCATTTAATATGTTTACATGAACATGGATCTGGAAATCCTCTA
TrMa      ????????????????????????????????????????????????????????????????????????????????????????????????????
TrSq      ACGGTTTTTTGTTCTTCACTTTATTCTTCCTTTTGTCATGGTGTTTGTAGTTATCATACATCTAATAAGTCTTCACGAGCACGGGTCGGGGAACCCATTG
UnCr      CCGATTCTTTGTACTACATTTTGTCCTTCCTTTTGCCATTGTAGCTCTCGTTGTAATTCATTTATTATTCTTACACCAAACTGGATCTAACAACCCTCTT
UnPi      CCGATTCTTTGTTTTACACTTTGTTCTCCCTTTTGCCATTATTGCTCTTGTTGCAATTCACCTATTGTTTTTACATGAAACTGGGTCTAACAACCCACTT
UnTu      ACGATTCTTTGTATTACACTTTGTTCTTCCTTTTGCCATTGTAGCTTTCGTTGTAATCCACCTATTGTTTTTACACGAAACTGGGTCTAATAACCCCCTC
VeCa      ????????????????????????????????????????????????????????????????????????????????????????????????????
VeEl      CCGATTTTTTGTTCTTCATTTTGTTCTTCCCTTTGCTATTGCAGCTTTTGCGGCGATACACCTTCTATTTCTTCATGAGACAGGATCCAACAACCCATTA
VePh      ACGATTCTTTGTTCTTCATTTTCTTTCACCTTTTATTATTTTGGCTTTAGTTGTTGTTCATATTGTTTTTCTTCATAGCACTGGCTCGAGAAACCCTATA

AbLo      GGGGTA---------GACGATGGCGGTGATTTAGTTTCTTTTCATCCTTATTATTCTTATAAGGATTTTTTAGGAATTTTAATTTTGGTTGGAGTTTTGA
AcBu      GGGGTAAATGCC---GAGTATTCTTTCTCAATGATTCGATTTCACTCGTATTACACTATAAAAGATTTGGTAGGTGTTTATTTATTTTTATGTCTTCTGA
AcEx      GGGGTAGGGCCT---GAATATTCCCTCTGTATGATTCGATTTCACTCGTATTACACTATAAAAGACTTAGTAGGCGTTTATTTATTTTTATGCCTTCTTA
AcOo      GGGGTAAATGCT---GAGTATTCTTTTTCCATGATTCGATTTCATTCGTATTATACTATAAAAGACTTAGTAGGCGTTTATTTATTTTTTTGTCTTCTGA
AcTu      GGGGTA---------AGAAGGGACTTAGATTGGTATTCCTTTCCATCCTACTATAGAACTAGGGATTTGGTGGGAATTCTAGGGATAGTTAGAATTAATG
AdCo      GGTATC---------AATAGTGATTCGATGTTAGTTCCTTTTCATCCCTTGTACACCGTTAAAGACATCGTTGGATTTCTATGTATATTCTGAGTGTTGA
AlJa      ????????????????????????????????????????????????????????????????????????????????????????????????????
AmPl      ????????????????????????????????????????????????????????????????????????????????????????????????????
AnAn      GGAATC---------TCATCTAACGAAAATCTAATTCCGTTCCATGTGTACTACACGGTAAAAGATATAGTAGGATTTATTTTTATTTTAATACTACTAA
AnCy      GGGATC---------TCGTCTAATGTAAATCTAATCCCATTCCATGTATACTACACGGCAAAAGACATAGTAGGATTTATTTTTATTTTAATACTACTAA
AnDi      GGGGTG---------CGTACT------TACTCTATTCCATTTCATCCTTATTATGTGTGAAAAGATTTGTTGGGGTTGGCAGTGGCTTGGTTTGCTTTAT
AnOv      GGTGTC---------------CAGACCTATTCTATTCCTTTTCATCCATATTATACGTGAAAAGATTTATTAGGAGTGAGAATTGCTTGGTTTGGGTTGT
AnSp      GGACTA---------GACAGTAGGGGAGTTTTAGTCCGATTTCATAGATATTAAACCTTTAAAGATATTTTTTATTGATCAGTTTTTATGGTGGTCTTTT
AnTr      GGTGTG---------------CAGACATATTCTATTCCGTTTCACCCCTACTACACTTGGAAAGACCTGTTGGGGCTTAGGGTTGCCTGGTTGGGGTTAT
ArIr      GGGTTG---------GACAGAGAGTGCAACTTAGTGCGTTTTCATAGGTTCTTTACTGTTAAAGATCTCGTGGGGGTTAGGGGAGGTCTTCTTATTGTTG
AsCfrCa   GGTGGG---------TTGAGATATATTATAATGGTCCCGTTTCACCCTTATTATACGTATAAAGATTTAACAGGTGTTATGATATTTAGGATAATGATAA
AsSp      GGAATT---------AATTCTAGTAGGTTAACGGTGCCGTTTCATCCTTATTATATATGGAAAGATGTTTTGGGGCTTGTTTTATCTTTTTTTGCTTTGT
BaBa      GGAATTTTTATTAGGGAGGAAGGGATAATTGATGTTCCATTTCATCCGTATTATACCTGGAAAGATTTGTTTGGGGTTTCAGTAGCTGGGTTGAGGTTAG
BaCfrSe   GGCGTT---------AAGGTAGAGAATTGCCACATTCCATTTCATCCGTATTATGTTTGAAAGGACTTATTAGGATTTATTGTAATGTGGTTGGGGTTGA
BaPa      GGGATT---------GATAGGGCGCCCGTTAGTGTGTGCTTTCATCCGCACTATTCTTGACAAGATTTAACTGGGATTTTGGCGGGGGCCTGGGTTCTTT
BaRe      GGAGTG---------AAAGTTGGGAATTGTTGTATTCCATTTCATCCCTACTATACATGGAAGGACTTATGTGGGTTCACTGTGGCGTGATTTGGACTGG
CaSp      GGAGTT---------AGAAGAGATGCGGATATTACTTGTTTTCATAGGCTTTACACTTTTAAAGATTTAGTGTGAATTGTTATTATACTTTATTTTTTAG
CaVa      GGGGGC---------TTGTCGATGGTGCAGATGGTGCCTTTTCATCCTTATTATACTTTGAAAGATCTTACTGGTATTTTAGCTTTTTGTTTTATGATGA
CeEd      ????????????????????????????????????????????????????????????????????????????????????????????????????
ChBr      ????????????????????????????????????????????????????????????????????????????????????????????????????
ChFa      GGAGTT---------GACACAGATTGCTGTTTGGTTCGGTTTCATAGGTTTTTTACGGTAAAAGACCTAGTTGGAGTTTTAGGGAGTTGTGGGGTTTTAT
ChIs      GGTGTG---------GAGACGGACTGTAATTTAGTTCGATTTCATACGTTTTTTATGGTGAAAGATTTGGTGGGGGTGATGGGGGCTTGTAGGCTTTTGT
ChLi      GGGGTG---------GACAGAGATTGCAGGTTAGTTCGATTTCACAGGTTTTATACAGTAAAGGATTTGGTTGGTGTGGTAGTGGGCTGCACTGTCCTGG
ChMu      GGCATT---------GATACGGATTGCTGCTTGGTTCGTTTTCACAGGTTTTATACGGCGAGGGATTTAGTGGGCCTGTGTTTGGGGGCGGGTTTAGTAA
ClSp      GGGGTA---------GTAAGAAGTATGGACTGCCTAAGATTCCACCCATACTTTAGTATTAGGGATATAGTGGGAGTAATTTGTTTGGTAGGGATCACCA
CoCa      GGTGTT---------AGAAGGGATTTAGATTGTATCCCTTTTCATCCTTACTATAGAAGTAGTGATTTGGTTGGGATTTTGCTCATGGTTAGAGTGAACC
CoFl      ????????????????????????????????????????????????????????????????????????????????????????????????????
CrAn      GGTTTA---------GATGAAACAAATTTTAGAGTCCCATTTCATCCTTATTACTCCATTAAAGATTTGGCGGGGTTTGCATTGCTGTTGGCGGGTCTGG
CrAr      GGCTTA---------GATGAAACAGAATTTAGAGTTCCGTTTCATCCTTATTATTCTATTAAAGACTTAGCAGGATTTGCTTTGTTGTTAGCTGCTTTAG
CrGi      GGTTTA---------GATGAAACAAACTTTAGAGTCCCATTTCATCCTTATTACTCAATTAAAGATTTAGCGGGGTTTGCATTGCTGTTGGCGGGCCTGG
CrHo      GGATTA---------GATGAGACAAATTTTAGAGTTCCGTTTCACCCGTACTATTCTATCAAAGACCTAGCAGGGTTTGCATTGTTGCTAGCGGGTTTAG
CrIr      GGTTTA---------GACGAAACAAATTTTAGGGTTCCGTTCCATCCTTATTACTCTATCAAGGACTTGGCGGGGTTTGTATTATTACTAATCGGATTTG
CrPl      GGAATT---------TCATCAAACGTGAACTTAATCCCATTTCATGTATTTTATACGGTAAAAGATCTGGTTGGGTTTATTATCCTTTTACTATTACTAA
CrSi      GGCCTA---------GATGAGACAAATTTTAGAGTTCCGTTCCATCCTTATTACTCCATTAAAGATTTAGCTGGGTTTGCACTATTATTGGCAGGTTTAG
CrVi      GGATTG---------GATCAAGAAGGAATTAATGTGCCGTTTCATCCTTACTATTCGATCAAAGATTTAGCAGGATTTGCTGTTTTAGTGGCGATGCTTA
CuRo      GGAGTC---------CCAAATTATCAAAGAAGAGTCTCATTTCATCTTTACTTTACGGTGAAAGACTCTGTCGGGTTTGTTTCTCTTTTTTTCTTTTTAG
DonSp     GGGGTT---------GATGATAGGGGGGATTTAGTTCCATTCCACCCTTATTATTCGCATAAGGATTTTTTAGGAATCCTTATTATAGTGGGACTGTTAG
DosSp     GGTGTA---------GAAAGGGATGGGGAAGCTATTCCTTTTCATAGTTATTATTTGCTTAAAGATTTAGTAGGAATCTTTTTAATGTTGGGTATTTTAG
DrBu      GGAATT---------GATATTTCTCACGAAACAGCTCCTTTCTACCCTTATTACCTTTACAAGGATCTTCTAGGAATTGGTTGATATACAGTAATTTTAT
DrSt      GGGATA---------GACACTTCTACCCAAACTGTTCCATTTTACCCATATTATTTCTACAAGGACTTACTAGGTATTGGTTGGTATATAGTTATTTTGT
EnDi      GGGTTG---------AGGAGGGATAGAGAAAAAATTCCTTTTTATCCATACTATTTATTAAAAGATTTAGTTGGTATTTTTTGAATAGTTGGATTTTTGC
EpToRa    GGCATT---------TCCTCAAATGTTAATCTTATTCCCTTTCACATTTTTTATACAACAAAAGACACCGTTGGATTCGTCGTCCTCGTAGTAATACTAG
GaAl      GGTATT---------GATTCTGATGCAGAAGCTATTCCGTTCCATCCTTATTATACTATAAAGGATTTGTTAGCGGCCATTGTCATACTAGGTGGTTGAT
GeGe      GGTTTA---------GATTCTGATTTTGATTCTTTTACTTTCCATATTTATTATTCTTCAAAAGATTTTCTGGGATTTGTTGTAGTAATTGGTTTACTAT
GrEb      GGTATA---------CAATCT---TTATTACCAATTCCATTTCATGATTACTATTCATGAAAAGATTTATTGGGAATTATAATTACAATTAATATATTCG
HaRu      GGGCTG---------AATAGGGACGGTGATAAAGTTCCATTTCATTTCTATCATACGGTTAAAGATTTAGTTGGGTTTTTGGTCCTGTTACTTTTCTTAA
HiAr      GGGGTC---------AGAACTACA---GATTGAATTACTTTAAGTCCTGGGTATGTTTTTAAAGATTTAGCAGGGGGGTTTTTTATAGAGTCTTTAGTTT
HyCu      GGGATT---------TCCTCAAGCACCAGACTTATTCCATTCCATGTCTACTATACGGTAAAAGACACCGTTGGCTTCATCATTCTTCTTGGCCTATTGG
HyHy      GGGGTC---------AAAGAAGATTTTATAGGAGTGCGGTTTCATTCATATTACTCCTTTAAGGACTTAGTAGGTCTCCTAGTTTTCTTGGGGGGCTTGC
HySc      ????????????????????????????????????????????????????????????????????????????????????????????????????
InJa      GGAATT---------TCCTCAAACGTTAACCTCATTCCATTCCACGTCTACTACACTGTAAAAGACGCCGTAGGCTTCGTTATTGCTTTGGGCCTATTAG
IsSp      ????????????????????????????????????????????????????????????????????????????????????????????????????
KaTu      GGAATC---------AATAGAGATAGAGAAAAAGTTACTATCCACTCATTCTACACACTAAAAGATCTAGTCGGGTTTGTAGTAATAGTAATTTTTTTAC
LaGr      GGTATC---------TCATCAAGTGCTAACTTAATTCCCTTTCATATTTATTATACAGTAAAAGATCTAATTGGGTTCATTTTTCTGCTATTGCTACTAA
LaOr      GGAATT---------TCCTCAAACGTTAACCTTATTCCGTTTCACATCTTTTATACAACAAAAGACGTCGTTGGGTTTATTGTTCTTTTAGGGGTACTAA
LaSp      GGGGTT---------AGAAGGAGGTTGGATTGCGTTCCATTTCATCCATATTATAGAGTTAGGGATTTAGTTGGAATTCTAGGGTTGGTAGGTGTTACGG
LiLi      ????????????????????????????????????????????????????????????????????????????????????????????????????
LimariaSp ????????????????????????????????????????????????????????????????????????????????????????????????????
LimaSp    GGGGTC---------AAAGAAGACTTTATAGGAGTGCGGTTTCATTCATATTACTCCTTTAAGGACTTAGTAGGTCTCCTAGTTTTCTTGGGGGGCTTGC
LiPaGa    GGGGTC---------AAGGAAGAGGTTATGGCAATTCGATTTCATTCTTATTATGGCTATAAGGATTTTCTTGGGTTTTTTTTGTTTTTTGGGGTTCTTT
LoLa      GGTCTG---------GAAGGGATGGGGGATAAGGTTCCTTTCCATATTTACTATTCTATGAAAGATGTTTTTGGGTTTAGGGTTATGGTTGGAGCTTTGC
LuDi      GGGTTG---------GAAGGAATAGGGGATAAGGTTCCTTTTCATATTTATTATTCAATAAAAGATGTTTTTGGCTTCAGAGTTATAGTGGGGGGACTCC
LuHe      GGTGTT---------AGTAGAGACTTAGATTGTATCCCATTTCACCCTTATTATAGGAGAAGGGATTTAGTCGGAATCTTACTTATGGTCAGGGTTAACT
MaCo      GGGGTG---------AACTCAGATGCGGAGGCAGTTCCTTTTCATAGGTTCTACACTTTGAAAGATCTAGTAGGAGTAGTAGTAATAGTGAGGTTACTAA
MaLi      ????????????????????????????????????????????????????????????????????????????????????????????????????
MeLu      GGGATT---------GACTCGGATGCAGAAGCTGTTCCTTTTCACAGATATTATGTGTTAAAAGATTTGGTTGGTATTGTTATTATGGTTGGAGCTTTGT
MeMe      GGTATT---------GACTCGGACGCAGAAGCTGTTCCTTTTCATAGATATTATGTATTGAAAGATTTGGTTGGTATTGTTATTATGGTTGGGGCTTTAT
MePe      GGTATT---------GACTCGGACGCGGAAGCTGTTCCTTTTCATAGATATTATGTATTGAAAGATTTGGTTGGTATTGTTATTATGGTTGGGGCTTTAT
MeSp      GGGGTA---------GAAAGTGATATTGAAGCTATTCCGTTCCATAGGTATTATATTTTAAAGGATTTAGTGGGTATAGTTGTTATAGTAGGATGTCTTT
MiNo      GGGGTG---------GATACTGGTTGTAGGCTGGTTCGATTTCACAGATTTTATAGGGTGAAGGATTTAGTGGGTGTAATGGTTGGTGGTTTAGCTTTAT
MiYe      GGGGTT---------GACACGGATTGCTGTCTAGTCCGGTTCCACAGGTTTTTTACAGTAAAGGATATAGTGGGGGTTATGGGGGGTTGTGCTCTTTTGT
MoSp      GGGGTG---------TCTAGAAACAGGGTTTTAATTCGTTTTCATCCTTTTTATACTTCTAAAGATCTAGTTGGGTTTCTAGGCTTGTTTTTCATTCTCA
MuSe      GGTGTT---------GAGAGAGATAGAATATTAGTTCCTTTTCACCCTTTTTATACGGTAAAAGATCTGCTGGGGTTTTGTTGGTTTATGTGAGTTTTTG
MyAr      GGGGTT---------GATAGGAGATGTGACTTGGTTCCATTTTACCCATATTACTTCTATAAAGATTTACTAGGTATTAGTGTGTATATAATAGTTTTAA
MyEd      GGAATT---------GAAAGGGGTACTATATGTGTGCCTTTTCATCCTTTCTATACTATTAAAGACCTCTTTGGTTATGTTTGCTTTAGGTTCTTTTTTA
MyGa      GGAATT---------GAAAGGGGTACTATATGTGTGCCTTTTCATCCTTTTTATACTATTAAGGACCTCTTTGGTTATGTTTGCTTTAGGTTCTTTTTTA
MoPh      GGGGTG---------TCTAGAAACAGGGTTTTAATTCGTTTTCATCCTTTTTATACTTCTAAAGATTTAGTTGGGTTTTTGGGGTTGTTTTTTATTCTCA
MySp      ????????????????????????????????????????????????????????????????????????????????????????????????????
MyTr      GGTATT---------GAAAGAGGTACTATGTGTGTGCCCTTCCACCCCTTCTATACTATTAAAGATCTTTTTGGTTATGTTTGCTTTAGGTTCTTTTTTA
NeCo      ????????????????????????????????????????????????????????????????????????????????????????????????????
NuCo      GGTGTT---------TATTGTGTAGTTGATTTGGTGCCATTTCACATTTTCTACACCTTGAAAGATTTATTGGGTATAAGTGTGTTTTTGCTCGTTTTTT
NuDe      ????????????????????????????????????????????????????????????????????????????????????????????????????
NuNu      GGGTTA---------AATAGAGATGCAGAAAAAATTCCATTTCATGTTTATTTTTCTATTAAAGATCTAATAGGGTATATATTCACACTACTATTTTTAT
NuSp      ????????????????????????????????????????????????????????????????????????????????????????????????????
OsEd      ????????????????????????????????????????????????????????????????????????????????????????????????????
PaCa      ????????????????????????????????????????????????????????????????????????????????????????????????????
PaEu      GGGGTT---------GATAGGAAAGGAGATATGCTCCCTTTTCATTCTTATTATACGGTGAAGGATTTATTAGGGATGTCTTTAACATTAACATTTTTTG
PaPi      GGTTAT---------GAGGTAGAGGCCGAA---ATTCCGTTTCATCCCTACTATACGCTGAAAGATTTAGTTGGTGTTTTTGTCTTTCTTTTTATTTTGT
PaSp      ????????????????????????????????????????????????????????????????????????????????????????????????????
PeCl      ????????????????????????????????????????????????????????????????????????????????????????????????????
PeJa      GGTTTA---------GACAGAGACTGTTCTTTGGTTCGTTTTCATAGGTTTTTTACTGTAAAAGACTTAGTTGGTGTGTGCGGAGGTTGTTGTATCTTGA
PiAl      ????????????????????????????????????????????????????????????????????????????????????????????????????
PiFu      ????????????????????????????????????????????????????????????????????????????????????????????????????
PiMu      GGAATT---------AGGAGAGATGTTTTGGCAGTTCGATTTCATCCTTTTTACACTTCCAAGGATCTTGTGGGCCTAGCTATCGTTTATGGTGCTTTCG
PinMac    ????????????????????????????????????????????????????????????????????????????????????????????????????
PinMax    ????????????????????????????????????????????????????????????????????????????????????????????????????
PiSp      GGTATT---------GATTCCGATGCTGAAGCTATTCCTTTTCATAGATACTACTCTTTAAAAGATCTGTTTGGAATTTTTATTATGGTAGGAGTTTTAG
PlCo      GGAATT---------TCCTCAACTGCTAACCTTATCCCATTCCACGTTTTCTATACAACAAAAGACATTGTTGGCTTCATCGCACTCCTCGGCTCACTAG
PlMa      GGGTTG---------GACAGGGACTGCTCATTGGTTCGTTTCCATAGGTTTTTTTCTGTGAAGGATCTATTGGGGGTGTCTGGTGGGTGCTGCTTTTTGA
PsCo      GGGATC---------TCATCAAATGTAAATTTAATCCCATTCCACGTATATTATACAGTAAAAGATGTGGTAGGATTCATCTTCCTTCTAATATTACTAA
PtHi      ????????????????????????????????????????????????????????????????????????????????????????????????????
PyGr      GGAATC---------TCATCAAACACCAACTTGATTCCATTTCACCTTTACTACACAGTAAAAGATGTAGTGGGGTTTATCCTTCTCTTGACACTACTTA
QuQu      GGAATT---------TCATCAAACACTAACCTTATCCCATTTCATGTTTTTTACACAACAAAAGATGTCTCTGGTTTTGTTATTCTTATCAGACTACTAG
SaMo      GGATTA---------GATACTACTGAGTTAGTAGTACCTTTTCACCCCTATTACACCTCAAAAGATCTAGTAGGCTTTGTATTTATACTAGTAGGATTAA
SiCo      GGGTTA---------AGAAGGGATAGGGAAAAAATTCCATTTTATCCCTATTATATATTTAAAGATTTGTTAGGAATTGTTTTATTAGTTGGGTTTTTGT
SiLo      GGGATT---------AATACTAATAGAGAGAAAATTTCTTTCTACCCTATATTTTATATTAAAGACTTAGTAGCCTTTCTAATATTATTTGTTATATGAT
SolemSp   GGAGTG---------AACAGTGATAGTGAAAAGATTCCTTTTCATATCTATTACACTGTTAAGGATTTTGTAGGGTTTATTGTTGTATTGTTCTTTTTAT
SpGa      ????????????????????????????????????????????????????????????????????????????????????????????????????
SpSp      GGTGTT---------GATACTAACCACGAACAAATTCACTTCCATAGTCTCTACACTTTTAAAGATTTGACTGGGTTTCTTGTTGCAATTTTCGCGCTTA
StLa      ????????????????????????????????????????????????????????????????????????????????????????????????????
ThCl      GGATTA---------AACAGAGACGGGGAAAAAGTTCCATTTCATTCTTATTATACTTTTAAAGATCTAGTAGGATTTCTAGTAGTTATATCCTTACTAA
ThDi      GGGGTT---------TGTAGGAATGTGGCTAAGATTCCGTTTCATGTGTATTATACTGTGAAGGACGCTGTTGGAGTGGTAGTTTATTGTGGGGTTTTAG
TiOv      GGGGTA---------GAAAGAAGAGTTGAAGCTATCCCATTTCATAGGTATTATACATTAAAAGATTTAGTCGGAATTGTAGTGGCTATGGGCGCTTTAT
TrDe      GGGGTG---------AGTAGAGATTTGGATTGTATTCCGTTCCACCCTTATTACAGGTCTAAAGATTTATTTGGAATTTTAGTAATGGTTTGGGTTACCA
TrMa      ????????????????????????????????????????????????????????????????????????????????????????????????????
TrSq      GGGGTA---------AGAAGGGATTTAGACTGTATTCCCTTTCACCCGTATTACAGGTCTAAAGATTTGTTTGGTATTTTAGTAATAGTCTGAGCCACGA
UnCr      GGAATT---------TCATCAAACGTTAACTTAATCCCATTTCACATCTATTACACATCAAAAGATGTCGTAGGATTTGTTTTTTTGTTAGCCTTATTAA
UnPi      GGGATT---------TCATCAAATGTTAACCTAATCCCATTCCACATTTATTATACAGTAAAAGACGTTGTAGGGTTTGTTTTTTTATTAACCTTACTAG
UnTu      GGAATT---------TCATCAAGTACTACCTTAATTCCATTCCACACTTACTATACAGTAAAGGACGTTGTTGGATTTGTTTTTTTAATAGCTTTATTAG
VeCa      ????????????????????????????????????????????????????????????????????????????????????????????????????
VeEl      GGCATT---------TCCTCAAACGTTAATCTTATTCCATTTCACATTTTTTATACAGCAAAAGACACCCTTGGGTTTGTTGTTCTCTTAGCTGTACTAA
VePh      GGAATT---------GATAGAGACGGGGATGTGGTTCCTTTTCATAGTTACTATTTTTTAAAAGATCTTGTTGGAATGGCTTTAATAGAAGCTTTATTAA

AbLo      TTTTAGCGGTGTTGTTTGCACCTGATGTGTTTGGTAGCCCTGATAATTATATCCCTGCTAACCCTTATAAGACTCCTATTCATATTCAA
AcBu      TGTTTGTAGTTCTTTTTTTTCCAGACTTGTTTAAAGACCCTTCAAATTTTTTGCCTGCTAATTATATGAAGACGCCTGAACATATCAAG
AcEx      TGTTTGTCGTTCTTTTTTTCCCCGACTTGTTTAAAGACCCCTCGAATTTTTCGCCTGCTAACTATATAAAGACTCCTGAGCACATCAAG
AcOo      TGTTTGTCGTTCTTTTTTTTCCAGACTTGTTTAAAGACCCTTCAAATTTTTTGCCTGCCAATTATATGAAGACGCCTGAACACATCAAG
AcTu      TGGGAGTTTGCTTGGTAGCTCCGGATTATTTCGGCAATGCAGCCAATTTTATTAAGGCGGACCCTATAAAAACTCCAATTCATATCCAA
AdCo      TGTTTTTCGTATGTGTAAAACCTGAGATATTAGGCAACGTCAACAATTATATTCCTGCCGACAGCTTCAAAACCCCTATTCACATTCAA
AlJa      ?????????????????????????????????????????????????????????????????????????????????????????
AmPl      ?????????????????????????????????????????????????????????????????????????????????????????
AnAn      CCCTTATTTGCCTATTTTCGCCAAATCTGTTAACAGACCCTGAAAATTATATTCCAGCTAACCCTTTAAGAACACCTATTCACATTCAA
AnCy      CCTTTATTTGCCTATTTTCACCAAATCTATTAACAGACCCTGAAAATTATATTCCAGCTAACCCTTTAAGAACGCCTATTCACATTCAA
AnDi      GTGTAGTGTGTTTTTTTTATCCCTATATTTTCATGGATCCTACTAATTTAACACCGGCTAATTCTATGAAAACCCCAAAACACATTCAG
AnOv      CTTTGGTGTGTTTTTATTTTCCTTATGTTTTTATAGACCCTACTAATTTTATTCATGCTAACCCAATGAAGACTCCGCCGCATGTTCAG
AnSp      TTTACTTTGTTTTTTTTGATCCTTATGTTTTTGTAGACGCGGAGAATTATCTATAAGCAGACCCTTAACATACTCCAGCTTCTATTAAG
AnTr      CTTTAGTGTGTTTTTATTTTCCCTATATTTTCACAGACCCAACTAACTTTATCCCGGCTAACCCCATAAAAACACCTCCACATGTTCAG
ArIr      TTTTTATAATTAGTTTCTATCCCTACAGCCTTTTAGATGGAGGTAGGTTTATTGCTTGTGATTATATAGAAACACCTGCTAGGATCCAC
AsCfrCa   GCTTTATTATTTGTTTTTACCCAGATATTTTTTTAGCACATGAAAACTGAATAAAAGCAGACTCAATAAAAACACCTATAAATATTAAA
AsSp      TTATTGTTAGATGTTTTTTTCCTTTTAGTTTGATAGATGCAGTGAACTTTATTCCTGCTAATGATATGGCTACTCCTGTTCATATTAAG
BaBa      TAAGAATTTTTTGGTTTTGTCCTTATGTTTTTATAGATCCAAATAATTTTGTATATGCTAATAGAATGGTTACACCGAACCACATTCAG
BaCfrSe   CAGTAGTGTGTTGTTTTTGGCCATTTACTTTA?TGGATCCAACTAACTTTTGTGAAGCTGATAGAATGGTTACTCCAACACATATTCAG
BaPa      TTTTGGTTTGTTGTTTTTGTCCATTTTGTTTAATGGACCCCTCAAACTTCATTCCAGCTAATAGGATGGTGACACCCACGCACATCCAG
BaRe      CGGTGATTTGTTGTTTCTTCCCTTTTAGGTTAATGGATCCTACTAATTTTTGTGAGGCTGATAGTATAGTGACTCCTAAGCACATTCAA
CaSp      TAATAGTTTGTTTATGGAGACCTGATTTATTTATTAATCCTTACAATTATATTCCTGCTTCTTCTTTAAAAACTCCTCAACATATTGAA
CaVa      ACTTTTTTGTGTTATTGTATCCTGATACTTTTTTGGCGTGTGAGAATTGGTTAAAGGCAAATCCTATAAAAACTCCTCTTAATATTAAG
CeEd      ?????????????????????????????????????????????????????????????????????????????????????????
ChBr      ?????????????????????????????????????????????????????????????????????????????????????????
ChFa      GTTTTGTAGTTGCTTTTCATCCCTACATATTAGTGGATGGGGAAAATTTTGTAGCATGTGACTATATAGAAACTCCTCAGAGGATTCAT
ChIs      GCTATGTAGTCTCTCGACATCCCTA????????????????????????????????????????????????????????????????
ChLi      TTTTTGTTGTAAGGTTTTACCCATATATGCTGGTTGATGGTGAGAGTTTTGTGCCGTGCGACTATATAGACACTCCTAAAAGAATTCAT
ChMu      CCTTCGTGGTTTGTTTCTGTCCTTATTTCTTAGTGGATGGTCAGAGGTTTGTGGAGTGCGATTATATGAGCACCCCGACTAGGATTCAT
ClSp      TCGGGATCTGCTTAGTGTGTCCAGATTACTTTGGAAACCCTTCTAATTTTATTAAAGCAGATCCAATGAAGACGCCTCTACACATTCAA
CoCa      TAGGTATTTGTCTGATCATCCCGGATTACTTTGGTAATCCGCAGAACTTTATTAAGGCTGACCCAATAAAAACTCCTCTTCATATTCAG
CoFl      ?????????????????????????????????????????????????????????????????????????????????????????
CrAn      TTGGTATAACATTTACTTTTGCTAGCTTGACGGCTGACCCTTTGCAGTGGCAGCCTATTAATAAAATAAAAACACCTGCTGTTATTAAG
CrAr      TTGGTATTACATTTACTTTTGCTAGTTTAACAGCAGATCCTTTGCAGTGACAGCCCGTCAATAAAATAAAAACACCTTCTGTTATTAAG
CrGi      TTGGTATAACATTTACTTTTGCTAGCTTGACGGCTGATCCCCTGCAGTGGCAGCCTATTAATAAAATAAAAACACCTGCTGTTATTAAG
CrHo      TTGGTATAACATTTACTTTTGCTAGTTTGACAGCTGATCCTTTGCAGTGACAACCCATTAACAAAATAAAAACACCTGCTGTTATTAAG
CrIr      TTGGTGTAACATTTACCTTTGCCAGTTTAACAGTTGATCCTCTTCAATGGCAGCCTATTAACAAGATAAAGACACCAACTGTTATTAAG
CrPl      CCCTAATTTGCTTATTTTCACCAAACCTTTTAACAGACCCTGAAAACTATATCCCAGCTAACCCGCTAAGAACGCCTGTACACATTCAA
CrSi      TTGGTATAACATTTACTTTTGCTAGTTTAACGGCCGACCCTTTGCAGTGGCAGCCTATTAATAAAATAAAAACGCCTGCTGTTATTAAG
CrVi      TTGGTATAGCATTTACCTTCGCCAGCGTTACTGCAGACCCGTTACAGTGACAGCCTATCAACAAAATAAAAACACCAGCCGTAATTAAG
CuRo      GGTTATTAACATTCTGGTATCCGTTTGCTTTGTTAGATCCTCAGAACTATATTCCAGCAAATTCTATGAAAACCCCAGTCCATATTCAG
DonSp     TTCAGGTAGTCCTATTAGAGCCGGACTTTTTCGGAAGTCCCGAGAACTTTATTCCAGCAAATCCGTATAAGACTCCTTTACACATTCAA
DosSp     TTCTTATTTGTTTATGTGTTCCGGATATTTTTCTTGATCCAGTAAATTTTATACCTGCAGACCCAATAAGAACTCCTCTTCATATTCAG
DrBu      TTGCTATTTCGATATTTTTTCCTGATTTGTTTAGCGACCCTGAAAACTTCATCCGGGCAGACCCGATAAAAACTCCACTGCACATCCAG
DrSt      TTACAATTGCCATATGCTTTCCAGATCTATTTGCCGACCCAGAAAACTTTATTCGTGCAGATCCAGTGAAAACACCTCTTCATATTCAA
EnDi      TTTTTGTAGTGATATTTTTTCCTGATGTTTTTCTAGATCCTGTAAATTTTGTCCCTGCTGATCCCATACGAACGCCAACACACATTCAG
EpToRa    CTTCCATCTGTTTATTTTTTCCTAACCT?????????????????????????????????????????????????????????????
GaAl      TTACTATTTGTTTATATAATCCAGACTTTTTTTTGGATCCTGTAAATTATACTCCCGCTGATCCGATGAAGACCCCTTTACATATTCAA
GeGe      TTGTAATTTGTTTATGTGAACCTGATATTTTTTTAGATCCAACAAATTATATACCAGCGGACCCTATAAAAACTCCTATTCACATTCAG
GrEb      GTTTAATTGTCTTTTTTTTTCCCTTTTTACTAAGGGATCCAGAAAATTTTATTCCAGCTAATCCTATAGTTACCCCTGTTCATATTCAA
HaRu      TGTTGTTGGTATTTTTTGATCCGTTTCTTCTAGGGGACCCTGAAAATTTTATTCCGGCCAACCCACTTGTTACGCCAGTGCATATCCAG
HiAr      TAGGAATGTTTTCAAGGTACTCTTGACTTTTCCAAGACCCAACGAACTCTATTATGGCTAACCCTATGTACACCCCAGTCCACATTCAG
HyCu      CAACAATCTGCTGCTTTTCCCCAAACCTCTTAACAGACCCTGAAAACTTTATTACAGCAAACCCGCTGAGAACCCCCATCCATATTCAA
HyHy      TGTTTATTGTATTCTTCTTTCCTCATGTGTTTGGGGACCCGGTGAATTTTGTCCCTGCTAATTCTATGAAAACACCAGAACACATCATG
HySc      ?????????????????????????????????????????????????????????????????????????????????????????
InJa      CAGCCATCTGTTTCTTTTCACCAAACCTCTTAAGGGACCCAGAAAACTTCATCCCAGCAAATCCCCTAAGAACCCCCATCCACATTCAA
IsSp      ?????????????????????????????????????????????????????????????????????????????????????????
KaTu      TTTTATTAGTATTTTTAGACCCAAATCTCCTAGCACATCCAGATAATTTTATCCCAGCTAACCCTCTAGTTACCCCAACACATATCCAG
LaGr      CTCTTATTTGCTTGTTTTCACCTAATCTTTTAACAGACCCAGAAAACTATATCCCAGCCAACCCACTAAGAACACCTGTGCACATTCAA
LaOr      CTCCCACTTGCTTGTTCTTCCCTAACCTCCTAACCGACCCAGAAAACTTTATCCCAGCAAATCCCCTAAGAACTCCAGTACATATTCAA
LaSp      TCGGCATCTGTTTAATTTCGCCGGATTATTTCGGCAATGCCGCAAATTTTATTAAGGCAGACCCGATAAA?ACACCTTTACACATCCAG
LiLi      ?????????????????????????????????????????????????????????????????????????????????????????
LimariaSp ?????????????????????????????????????????????????????????????????????????????????????????
LimaSp    TGTTTATTGTATTCTTCTTTCCTCATGTGTTTGGGGACCCGGTGAATTTTGTCCCTGCTAATTCTATGAAAACACCAGAACACATCAAG
LiPaGa    GGGTTATTGTCTGTTTTTTTCCCTTTGTCTTCAGGGATCCTGCTAATTTTATCCCAGCCAACGGGATGAAGACCCCTGAACATATCAAG
LoLa      TGTTCGTTTGCTTACTAAGTCCTGATATTTTTCTTGAGTCTGAAAATTTTAACCCTGCAAACCCACTAGTGACTCCAGTTCATATTCAG
LuDi      TTTTCGTCTGTTTATTGGTGCCTGATATTTTCCTTGAGTCTGAAAATTACAACCCTGCAAATCCTTTAGTAACTCCGGTTCATATTCAG
LuHe      TAGGCATTTGTTTGATTATCCCTGATTATTTTGGAAACCCGCAAAACTTCATTAAAGCCGACCCTATGAAAACTCCTCTACATATTCAG
MaCo      TGGTAGTCTGTCTTTCACATGCGGACTTGTTTTCTGATCCCATTAACTACAATCCTGCTGACCCTTTAAAAACCCCAACTCATATTCAG
MaLi      ?????????????????????????????????????????????????????????????????????????????????????????
MeLu      GTCTTATTGTATTTTGTGAGCCTGATTTGTTTTCGGATCCTACTAATTTTACTCCTGCTGACCCTATAAAAACTCCTCTTCATATTCAG
MeMe      GTATTGTTGTGTTTTGTGAGCCTGATTTGTTTTCGGACCCTACCAATTTTACTCCTGCTGACCCTATAAAAACCCCTCTTCATATTCAG
MePe      GTATTGTTGTGTTTTGTGAGCCTGATTTGTTTTCGGACCCTACTAATTTTACTCCTGCTGACCCTATAAAAACCCCTCTTCATATTCAG
MeSp      TTATGGTTTGCTTAACTATGCCGGATATTTTTTTGGACCCGGTAAATTTTATGCCTGCGGATCCAATGAGGACTCCTTTACATATTCAG
MiNo      GTTTTATGGTTGGGTTTTTTCCTTATGTGTTGGTGGATGGGGAAAGTTTCATTCCTTGTGACTATATAGATACTCCTAGTAGGATTCAT
MiYe      GTTTTATAATTGCTTTTTATCCCTATATGCTGGTAGATGGGCAGAATTTTGTTATGTGTGATTATATAGATACCCCTAAAAGAATTCAT
MoSp      TATGGTTAGTGTGCTTTTTTCCGGAGTTGCTTGGAAATGTAAATAATTGGATTCCAGCTGATCCGATGAAAACTCCGCTTCATATTGAG
MuSe      TTTACTTAGTTTGTGTTAATCCTGAGTTGTTAGGTAACCCTGTTAATTTTATTCCTGCAGACCCTATAAAAACTCCTATTCATATAAAG
MyAr      TAAGGGTCTGTCTGCTTTTTCCTGATCTGTTTGGTGATCCTGAAAATTTTCTACTTGCAAACCCTAGAGAAACACCTAAACATATTCAG
MyEd      TGTATTTAGTGTGCGTAGACCCTGAGCTTCTAGGGAATCATCTAAACTACTGGCCTGCTAACCCTATAAAAACGCCTATTCACGTTCAG
MyGa      TGTATTTAGTGTGCGTGGACCCTGAGCTTCTAGGGAACCATCTAAACTACTGGCCTGCTAACCCTATAAAAACGCCTATTCACGTTCAG
MoPh      TATGGTTAGTGTGCTTTTTTCCGGAGTTGCTTGGAAACGTAAATAATTGGATTCCAGCTGATCCGATGAAAACTCCGCTTCATATTGAG
MySp      ?????????????????????????????????????????????????????????????????????????????????????????
MyTr      TATATTTAGTGTGTGTGGATCCTGAGCTGTTAGGGAATCATTTAAACTATTGGCCTGCTAATCCTATAAAAACGCCAATCCATGTTCAG
NeCo      ?????????????????????????????????????????????????????????????????????????????????????????
NuCo      CTTACTTTGTGTTTTTTAATCCCACTTATTTTATAGAACCTGTTAATTTCTGACCAGCAGATGATATACACACCCCAATGCATGTACAG
NuDe      ?????????????????????????????????????????????????????????????????????????????????????????
NuNu      TTCTATTAGCCCTGTTTTTCCCAACAATTTCCATAGACCCAGAAAATTTTAATCCCGCAAATCCTCTCGTCACTCCCACACACATTCAG
NuSp      ?????????????????????????????????????????????????????????????????????????????????????????
OsEd      ?????????????????????????????????????????????????????????????????????????????????????????
PaCa      ?????????????????????????????????????????????????????????????????????????????????????????
PaEu      GGATTTGTGTGTGTCTGTATCCAGACTTTTTTTTAGATCCAATTAATTTTGTTCCTGCTGACACTATAAAGACTCCTCTTCATATTCAA
PaPi      CAGGTATTGTTTTTTGGGTTCCCGAGCTTTTTTTAGACCCAGTGAACTATATTCCGGCTAATCCGTTATCTACGCCCCCCCACATTCAA
PaSp      ?????????????????????????????????????????????????????????????????????????????????????????
PeCl      ?????????????????????????????????????????????????????????????????????????????????????????
PeJa      TTTTTATGGTTGGGTTCTACCCATACAGATTGCTGGATGGGGGTAGGTTTGTTCCTTGTGATTATATAGAGACCCCTGCTAGAATTCAT
PiAl      ?????????????????????????????????????????????????????????????????????????????????????????
PiFu      ?????????????????????????????????????????????????????????????????????????????????????????
PiMu      GGTTCCTGGCATTGGGGTTTCCGGATTTACTAAGGAATTATCTAAATAATGTTCCAGTAGATGCCTTGCGAACTCCTCGACATATTGAG
PinMac    ?????????????????????????????????????????????????????????????????????????????????????????
PinMax    ?????????????????????????????????????????????????????????????????????????????????????????
PiSp      TTGTAATTTGTCTTTGTGAACCTGATGTCTCTTCAGATCCTACTAATTTTATACCTGCTGATCCAATAAAAACTCCTTTACATATTCAA
PlCo      CCACTATTTGTTTATTTTTCCCAAACCTCCTCACCGACCCAGAAAACTTTATTCCAGCAAACCCCCTAAGAACCCCCGTACACATT???
PlMa      TTTTTATGGTGAGTTTTTATCCTTACAGGTTGGTGGATGGGGAGAGTTTTGTGCCTTGTGATTACATGGACACTCCCCCAAGGATTCAT
PsCo      CTCTTATCTGCCTTTTTTCACCAAACCTTTTAACAGACCCTGAAAACTACATTCCAGCTAATCCACTAAGAACACCTGTCCATATTCAA
PtHi      ?????????????????????????????????????????????????????????????????????????????????????????
PyGr      TTTCTATTTGCCTGCTCTCACCCAGCCTATTAACAGACCCAGAAAACTACATCCCAGCTAACCCCTTAAGAACACCCGTCCACATTCAA
QuQu      CTACCATTTGCCTATTCTCTCCTAATATTTTAACTGATCCAGAAAACTATATCCCAGCAAACCCATTAAGAACTCCTGTTCACATTCAA
SaMo      CAGCTTTAGCTTTGACTTTTCCTAAAATTACTGCTGATCCTCTTCAGTGACAGGCAATTAATAAAATAAAAACTCCTGCTGTTATTAAA
SiCo      TATTTATCGTTATGTTTTTTCCGGATATTTTTTTAGATCCTGTAAATTTTATGCCTGCTGACCCAATACGAACTCCCACTCATATTCAG
SiLo      TAGTTCTAGTTATAATTTACCCTAATATATTTACTGACGCAGCAAATTTTATTCCAGCAAATCCGTTAGTGACGCCCACACACATTCAA
SolemSp   GTATGCTTGTATTATTGTCCCCGCATATATTAACTGACCCTGAAAATTTTATTCCTGCAAACCCTTTGGTTACTCCTGTT?????????
SpGa      ?????????????????????????????????????????????????????????????????????????????????????????
SpSp      TAACAATTTGTTATAGTTTTGTAGATCTGTTTTCGGATCCCGTTAATTTCAGTGAAGCTAACCCAATAAGAACTCCTGCTCATATTCAG
StLa      ?????????????????????????????????????????????????????????????????????????????????????????
ThCl      CTATATTAGCCTTATTTTCTCCACAACTTCTTACAGATCCTGAAAACTTTATTCCTGCTAACCCTCTTGTAACCCCGGTACACATTCAG
ThDi      GTGTAGTGGTCTTTTTTTTTCCTTCGTTGTTTTTAGATCCACAGAATTTTATTCCTGCCAACCCGATGTCTACGCCAATCCACATTCAG
TiOv      TTATAGTTTGTCTAGTATCTCCTGATTTGTTTTTAGATCCTGTTAATTTTGTGCCTGCCGACCCCCTAAAAACACCGCTACATATTCAG
TrDe      TGAGAATCTGTTTGATTGCGCCAGATGCATTTGGAAATTGTCAAAATTTTATTAAAGCAGATCCTATAAAGACACCTATTCATATTCAG
TrMa      ?????????????????????????????????????????????????????????????????????????????????????????
TrSq      TAAGGATTTGTTTAATTGCGCCAGATGCGTTTGGAAATTGCCAGAATTTTATCAAAGCAGACCCAATAAAAACTCCGATTCACATTCAG
UnCr      TCTTTATCTGCCTATTTTCACCAAATTTATTAACAGATCCAGAAAATTATATCCCAGCTAATCCTTTAAGAACACCAGTACCCTTTCAG
UnPi      TCTTTATTTGCCTATTCTTACCAAACCTTCTAACAGACCCAGAAAACTATATTCCGGCTAATCCCTTAAGAACACCTGTACACATTCAA
UnTu      CTTTTATTTGTCTATTCTCTCCTAACCTTTTAACAGACCCAGAAAACTACATCCCAGCTAACCCACTAAGAACACCCGTCCACATTCAA
VeCa      ?????????????????????????????????????????????????????????????????????????????????????????
VeEl      CTTTAATCTGCTTATTCTTCCCTAATCTATTAACCGACCCAGAAAACTTTATTCCAGCGAATCCTCTAAGAACTCCCGTGCATATTCAA
VePh      TTTTACTATGTTTAATGAAACCAGACTTATTCTTAGATCCAACTAATTTTATTCCTGCTAATCCAATAAAAACACCTGTTCATATCCAG
;
end;
